# Supplementary material for: Adaptive Suspicious Prevention for Defending DoS Attacks in SDN-Based Convergent Networks
Source: PLoS One. 2016 Aug 5;11(8):e0160375. doi: 10.1371/journal.pone.0160375 (PMC4975465; doi:10.1371/journal.pone.0160375)
Supplement: S1 Dataset — (XLSX) [file pone.0160375.s001.xlsx]

## Sheet: 100k
Address A	Address B	Packets	Bytes	Packets Aâ†’B	Bytes Aâ†’B	Packets Aâ†B	Bytes Aâ†B	Rel Start	Duration	bps Aâ†’B	bps Aâ†B
0.33.6.154	50.224.76.248	1	56	1	56	0	0	0.219425	0	N/A	N/A
0.33.69.226	100.94.66.111	1	373	1	373	0	0	0.266642	0	N/A	N/A
0.34.51.137	139.193.141.139	1	50	1	50	0	0	0.248709	0	N/A	N/A
0.62.55.153	139.163.114.105	1	56	1	56	0	0	0.146316	0	N/A	N/A
0.82.36.245	89.183.104.177	1	65	1	65	0	0	0.042934	0	N/A	N/A
0.195.25.161	39.30.250.150	1	52	1	52	0	0	0.119825	0	N/A	N/A
0.195.210.8	220.35.80.19	1	50	0	0	1	50	0.212624	0	N/A	N/A
0.195.210.24	86.194.114.188	1	64	0	0	1	64	0.216276	0	N/A	N/A
0.195.210.33	250.159.69.18	1	50	0	0	1	50	0.034491	0	N/A	N/A
0.195.210.33	58.169.41.162	1	56	0	0	1	56	0.151435	0	N/A	N/A
0.195.210.33	6.227.42.237	1	50	0	0	1	50	0.276189	0	N/A	N/A
0.195.210.33	91.250.161.24	1	56	0	0	1	56	0.318881	0	N/A	N/A
0.195.210.42	89.155.40.74	1	56	0	0	1	56	0.012152	0	N/A	N/A
0.195.210.42	128.151.55.34	1	50	0	0	1	50	0.030923	0	N/A	N/A
0.195.210.42	57.154.17.25	1	56	0	0	1	56	0.04299	0	N/A	N/A
0.195.210.42	159.102.230.237	1	68	0	0	1	68	0.053097	0	N/A	N/A
0.195.210.42	141.105.179.121	1	101	0	0	1	101	0.136863	0	N/A	N/A
0.195.210.42	146.201.233.193	1	56	0	0	1	56	0.188032	0	N/A	N/A
0.195.210.42	240.220.171.202	1	80	0	0	1	80	0.208444	0	N/A	N/A
0.195.210.44	6.145.171.246	1	56	0	0	1	56	0.025526	0	N/A	N/A
0.195.210.44	207.160.220.252	1	56	0	0	1	56	0.115063	0	N/A	N/A
0.195.210.44	98.12.254.195	1	56	0	0	1	56	0.146218	0	N/A	N/A
0.195.210.44	111.199.226.174	1	87	0	0	1	87	0.174808	0	N/A	N/A
0.195.210.44	111.199.238.89	1	87	0	0	1	87	0.23298	0	N/A	N/A
0.195.210.44	111.199.237.234	1	237	0	0	1	237	0.286672	0	N/A	N/A
0.195.210.46	207.160.220.252	1	50	0	0	1	50	0.019659	0	N/A	N/A
0.195.210.46	194.242.64.130	1	50	0	0	1	50	0.031874	0	N/A	N/A
0.195.210.46	76.74.6.75	1	56	0	0	1	56	0.062971	0	N/A	N/A
0.195.210.46	6.145.170.238	1	107	0	0	1	107	0.082993	0	N/A	N/A
0.195.210.46	203.120.107.185	1	56	0	0	1	56	0.113621	0	N/A	N/A
0.195.210.46	6.145.171.18	1	56	0	0	1	56	0.116447	0	N/A	N/A
0.195.210.46	198.103.19.161	1	1301	0	0	1	1301	0.127163	0	N/A	N/A
0.195.210.46	204.130.148.78	1	50	0	0	1	50	0.149765	0	N/A	N/A
0.195.210.46	252.253.8.51	1	64	0	0	1	64	0.171443	0	N/A	N/A
0.195.210.46	196.114.178.77	1	172	0	0	1	172	0.21675	0	N/A	N/A
0.195.210.46	48.43.213.78	1	56	0	0	1	56	0.234133	0	N/A	N/A
0.195.210.46	143.148.100.254	1	50	0	0	1	50	0.24792	0	N/A	N/A
0.195.210.46	207.22.228.196	1	68	0	0	1	68	0.262587	0	N/A	N/A
0.195.210.46	196.112.119.124	1	50	0	0	1	50	0.289795	0	N/A	N/A
0.195.216.193	136.181.42.94	1	101	1	101	0	0	0.171197	0	N/A	N/A
0.195.253.228	136.25.189.37	1	1149	1	1149	0	0	0.20089	0	N/A	N/A
0.197.96.101	50.224.75.42	1	52	1	52	0	0	0.06325	0	N/A	N/A
0.201.190.149	20.146.163.160	1	64	1	64	0	0	0.016046	0	N/A	N/A
0.230.98.212	89.183.104.182	1	56	1	56	0	0	0.238928	0	N/A	N/A
0.233.9.94	192.67.128.252	1	52	1	52	0	0	0.006707	0	N/A	N/A
0.235.78.243	80.40.11.172	1	50	1	50	0	0	0.303894	0	N/A	N/A
0.237.168.184	192.64.199.47	1	52	1	52	0	0	0.16298	0	N/A	N/A
0.238.179.253	8.228.218.37	1	62	1	62	0	0	0.019086	0	N/A	N/A
4.7.144.163	8.52.243.47	1	50	1	50	0	0	0.157974	0	N/A	N/A
4.20.146.158	8.252.222.223	1	64	1	64	0	0	0.198835	0	N/A	N/A
4.61.233.42	192.67.159.85	1	73	1	73	0	0	0.010129	0	N/A	N/A
4.121.68.22	90.240.204.190	1	133	1	133	0	0	0.126821	0	N/A	N/A
4.121.203.40	8.252.221.221	1	56	1	56	0	0	0.281657	0	N/A	N/A
4.122.16.96	8.252.222.221	1	56	1	56	0	0	0.14968	0	N/A	N/A
4.122.31.113	8.252.221.221	1	50	1	50	0	0	0.174545	0	N/A	N/A
4.122.104.6	210.156.102.237	1	130	1	130	0	0	0.308212	0	N/A	N/A
4.122.168.103	8.252.222.60	1	56	1	56	0	0	0.184133	0	N/A	N/A
4.122.180.204	8.252.221.237	1	50	1	50	0	0	0.04465	0	N/A	N/A
4.123.50.145	20.180.65.193	1	64	1	64	0	0	0.231548	0	N/A	N/A
4.133.66.54	8.252.222.135	1	50	1	50	0	0	0.010097	0	N/A	N/A
4.146.4.99	159.137.249.250	1	56	1	56	0	0	0.135077	0	N/A	N/A
4.146.189.246	139.163.5.164	1	50	1	50	0	0	0.229336	0	N/A	N/A
4.188.161.169	80.38.16.208	1	50	1	50	0	0	0.067691	0	N/A	N/A
4.233.89.219	136.25.188.53	1	50	1	50	0	0	0.308296	0	N/A	N/A
4.236.162.10	136.25.188.177	1	50	1	50	0	0	0.050782	0	N/A	N/A
6.3.161.113	80.41.32.57	1	138	1	138	0	0	0.25531	0	N/A	N/A
6.71.43.154	138.98.250.43	1	56	1	56	0	0	0.006959	0	N/A	N/A
6.72.35.95	139.241.56.117	1	1456	0	0	1	1456	0.204763	0	N/A	N/A
6.73.9.200	215.158.239.50	1	56	1	56	0	0	0.095546	0	N/A	N/A
6.73.13.44	144.75.218.242	1	288	1	288	0	0	0.087759	0	N/A	N/A
6.73.247.6	111.151.142.171	1	56	0	0	1	56	0.316068	0	N/A	N/A
6.73.247.150	111.151.142.170	1	56	0	0	1	56	0.298949	0	N/A	N/A
6.73.254.238	61.95.175.213	1	181	0	0	1	181	0.065559	0	N/A	N/A
6.74.85.210	139.241.56.117	1	1456	0	0	1	1456	0.227279	0	N/A	N/A
6.74.215.153	132.18.67.31	1	64	0	0	1	64	0.314163	0	N/A	N/A
6.75.150.100	106.5.208.192	1	50	0	0	1	50	0.077886	0	N/A	N/A
6.75.184.95	221.102.143.189	1	949	0	0	1	949	0.012544	0	N/A	N/A
6.89.253.180	92.27.219.38	1	56	1	56	0	0	0.25794	0	N/A	N/A
6.94.205.190	92.27.219.229	1	56	1	56	0	0	0.121878	0	N/A	N/A
6.95.11.226	216.96.221.18	1	50	0	0	1	50	0.030089	0	N/A	N/A
6.95.16.114	53.160.62.191	1	125	0	0	1	125	0.061066	0	N/A	N/A
6.95.31.219	64.214.44.89	1	50	0	0	1	50	0.303829	0	N/A	N/A
6.101.43.12	8.220.185.236	1	50	1	50	0	0	0.055939	0	N/A	N/A
6.101.63.208	8.220.191.76	1	50	1	50	0	0	0.11679	0	N/A	N/A
6.125.255.45	139.163.0.99	1	50	1	50	0	0	0.270458	0	N/A	N/A
6.133.213.48	8.182.136.81	1	68	1	68	0	0	0.285067	0	N/A	N/A
6.133.228.35	8.182.241.94	1	527	1	527	0	0	0.159379	0	N/A	N/A
6.133.232.41	98.236.235.234	1	56	1	56	0	0	0.023274	0	N/A	N/A
6.145.152.167	8.20.87.254	1	68	1	68	0	0	0.180986	0	N/A	N/A
6.145.169.136	139.163.7.121	1	50	1	50	0	0	0.032439	0	N/A	N/A
6.147.24.100	50.224.49.195	1	56	1	56	0	0	0.100662	0	N/A	N/A
6.147.193.144	247.136.157.148	1	133	1	133	0	0	0.07983	0	N/A	N/A
6.168.106.66	200.175.142.237	1	120	1	120	0	0	0.258691	0	N/A	N/A
6.169.27.153	48.55.88.210	1	403	1	403	0	0	0.171353	0	N/A	N/A
6.193.95.117	92.27.219.134	1	64	1	64	0	0	0.195295	0	N/A	N/A
6.209.238.177	20.52.27.251	1	56	1	56	0	0	0.234018	0	N/A	N/A
6.212.6.128	138.98.250.39	1	56	1	56	0	0	0.106586	0	N/A	N/A
6.228.16.5	201.206.177.72	1	50	0	0	1	50	0.177858	0	N/A	N/A
6.228.37.66	230.95.240.156	1	52	0	0	1	52	0.052414	0	N/A	N/A
6.228.50.170	92.27.53.58	1	80	0	0	1	80	0.179881	0	N/A	N/A
6.231.23.227	210.229.230.19	1	68	1	68	0	0	0.133478	0	N/A	N/A
6.242.11.8	8.182.233.86	1	50	1	50	0	0	0.142298	0	N/A	N/A
6.242.14.63	8.182.226.78	1	56	1	56	0	0	0.226406	0	N/A	N/A
6.242.28.74	100.94.114.216	1	69	1	69	0	0	0.096358	0	N/A	N/A
6.243.180.137	89.183.104.177	1	71	1	71	0	0	0.217537	0	N/A	N/A
6.245.232.198	8.182.227.14	1	50	1	50	0	0	0.03821	0	N/A	N/A
8.2.187.16	100.29.53.5	1	72	0	0	1	72	0.017288	0	N/A	N/A
8.9.165.173	117.61.56.211	1	56	0	0	1	56	0.119702	0	N/A	N/A
8.20.81.41	102.231.184.86	1	75	1	75	0	0	0.301168	0	N/A	N/A
8.20.81.65	218.4.176.103	1	184	1	184	0	0	0.054176	0	N/A	N/A
8.20.87.4	106.186.85.63	1	221	0	0	1	221	0.056943	0	N/A	N/A
8.20.87.35	99.187.125.122	1	56	0	0	1	56	0.016676	0	N/A	N/A
8.20.87.86	97.182.5.138	1	50	0	0	1	50	0.095379	0	N/A	N/A
8.20.87.95	197.147.183.50	1	50	0	0	1	50	0.230494	0	N/A	N/A
8.20.87.144	199.86.112.83	1	56	0	0	1	56	0.042825	0	N/A	N/A
8.20.87.144	195.110.142.99	1	503	0	0	1	503	0.169068	0	N/A	N/A
8.20.87.153	199.20.5.54	1	50	0	0	1	50	0.022073	0	N/A	N/A
8.20.87.153	196.25.171.134	1	50	0	0	1	50	0.030982	0	N/A	N/A
8.20.87.153	120.82.178.28	1	56	0	0	1	56	0.247474	0	N/A	N/A
8.20.87.153	140.147.56.220	1	56	0	0	1	56	0.283929	0	N/A	N/A
8.20.87.179	199.93.172.120	1	50	0	0	1	50	0.098834	0	N/A	N/A
8.20.87.181	196.158.148.65	1	56	0	0	1	56	0.189066	0	N/A	N/A
8.20.87.200	111.199.226.21	1	895	0	0	1	895	0.252278	0	N/A	N/A
8.20.87.206	196.120.43.113	1	50	0	0	1	50	0.036325	0	N/A	N/A
8.20.87.206	207.226.37.8	1	496	0	0	1	496	0.079099	0	N/A	N/A
8.20.87.206	245.227.4.20	1	56	0	0	1	56	0.134415	0	N/A	N/A
8.20.87.206	143.14.181.142	1	472	0	0	1	472	0.178911	0	N/A	N/A
8.20.87.206	199.46.243.33	1	50	0	0	1	50	0.182741	0	N/A	N/A
8.20.87.206	195.67.89.222	1	56	0	0	1	56	0.197994	0	N/A	N/A
8.20.87.206	196.63.154.195	1	56	0	0	1	56	0.201033	0	N/A	N/A
8.20.87.206	204.31.129.26	1	50	0	0	1	50	0.305808	0	N/A	N/A
8.20.87.210	17.199.97.8	1	463	0	0	1	463	0.301695	0	N/A	N/A
8.20.87.216	195.3.97.103	1	56	0	0	1	56	0.221675	0	N/A	N/A
8.20.87.254	199.13.49.31	1	50	0	0	1	50	0.057697	0	N/A	N/A
8.20.87.254	143.140.184.16	1	50	0	0	1	50	0.085384	0	N/A	N/A
8.20.87.254	139.194.189.193	1	56	0	0	1	56	0.206571	0	N/A	N/A
8.31.37.163	148.196.104.118	1	50	0	0	1	50	0.28222	0	N/A	N/A
8.31.37.170	118.90.78.64	1	56	0	0	1	56	0.062174	0	N/A	N/A
8.31.37.170	117.21.25.63	1	50	0	0	1	50	0.095885	0	N/A	N/A
8.31.37.173	117.37.214.160	1	56	0	0	1	56	0.306044	0	N/A	N/A
8.33.226.56	215.158.239.49	1	56	1	56	0	0	0.060687	0	N/A	N/A
8.33.227.73	99.74.87.227	1	90	1	90	0	0	0.011197	0	N/A	N/A
8.33.227.73	8.176.8.186	1	90	1	90	0	0	0.071645	0	N/A	N/A
8.35.106.194	8.176.8.15	1	1176	1	1176	0	0	0.272316	0	N/A	N/A
8.37.249.53	139.249.88.250	1	294	1	294	0	0	0.22605	0	N/A	N/A
8.37.249.53	139.249.88.156	1	56	1	56	0	0	0.272459	0	N/A	N/A
8.40.50.43	215.158.238.220	1	68	1	68	0	0	0.027168	0	N/A	N/A
8.40.51.129	215.158.140.75	1	1058	1	1058	0	0	0.289137	0	N/A	N/A
8.40.51.213	215.158.238.176	1	1074	1	1074	0	0	0.234802	0	N/A	N/A
8.42.43.36	133.178.226.38	1	1149	1	1149	0	0	0.266386	0	N/A	N/A
8.42.43.37	133.178.226.29	1	1373	1	1373	0	0	0.183626	0	N/A	N/A
8.42.43.40	133.178.226.7	1	1357	1	1357	0	0	0.173264	0	N/A	N/A
8.42.43.57	215.158.238.148	1	1341	1	1341	0	0	0.205572	0	N/A	N/A
8.42.43.74	215.158.239.57	1	1325	1	1325	0	0	0.239646	0	N/A	N/A
8.42.43.86	215.158.238.135	1	1357	1	1357	0	0	0.179749	0	N/A	N/A
8.42.43.89	215.158.238.135	1	1149	1	1149	0	0	0.253116	0	N/A	N/A
8.42.43.90	136.25.188.55	1	56	1	56	0	0	0.164349	0	N/A	N/A
8.43.154.226	253.100.3.239	1	704	0	0	1	704	0.063179	0	N/A	N/A
8.43.198.8	57.247.184.207	1	704	0	0	1	704	0.259262	0	N/A	N/A
8.43.202.104	33.121.161.19	1	50	0	0	1	50	0.285425	0	N/A	N/A
8.43.203.45	156.165.37.104	1	704	0	0	1	704	0.312176	0	N/A	N/A
8.43.211.3	141.199.76.239	1	704	0	0	1	704	0.20464	0	N/A	N/A
8.43.213.64	121.183.1.193	1	50	0	0	1	50	0.191662	0	N/A	N/A
8.45.162.111	80.41.238.62	1	56	1	56	0	0	0.104017	0	N/A	N/A
8.45.168.98	192.64.239.245	1	141	1	141	0	0	0.08877	0	N/A	N/A
8.45.168.98	109.1.94.223	1	56	1	56	0	0	0.198162	0	N/A	N/A
8.45.243.42	98.190.105.98	1	1002	1	1002	0	0	0.201645	0	N/A	N/A
8.47.120.246	136.25.189.14	1	56	1	56	0	0	0.129023	0	N/A	N/A
8.47.122.178	144.75.218.242	1	100	1	100	0	0	0.071406	0	N/A	N/A
8.47.123.78	136.25.189.214	1	103	1	103	0	0	0.057343	0	N/A	N/A
8.47.189.68	215.158.140.240	1	1002	1	1002	0	0	0.059755	0	N/A	N/A
8.49.190.133	203.215.2.199	1	56	1	56	0	0	0.140858	0	N/A	N/A
8.50.118.64	215.158.140.179	1	1265	1	1265	0	0	0.30995	0	N/A	N/A
8.50.171.138	136.25.189.18	1	1133	1	1133	0	0	0.17407	0	N/A	N/A
8.50.171.149	136.25.189.16	1	68	1	68	0	0	0.016822	0	N/A	N/A
8.50.171.169	136.25.189.29	1	1275	1	1275	0	0	0.250421	0	N/A	N/A
8.50.171.203	136.25.189.77	1	1427	1	1427	0	0	0.182624	0	N/A	N/A
8.50.171.220	215.158.238.241	1	1048	1	1048	0	0	0.133377	0	N/A	N/A
8.50.171.255	136.25.189.2	1	1261	1	1261	0	0	0.273897	0	N/A	N/A
8.52.132.199	80.56.207.103	1	1002	0	0	1	1002	0.307538	0	N/A	N/A
8.52.133.228	92.20.67.191	1	50	0	0	1	50	0.250839	0	N/A	N/A
8.52.134.194	56.186.133.249	1	50	0	0	1	50	0.073888	0	N/A	N/A
8.52.134.253	148.217.155.239	1	1002	0	0	1	1002	0.063844	0	N/A	N/A
8.52.135.156	121.252.120.61	1	50	0	0	1	50	0.197859	0	N/A	N/A
8.52.140.211	29.214.193.75	1	704	0	0	1	704	0.023357	0	N/A	N/A
8.52.142.214	17.136.1.192	1	56	0	0	1	56	0.308682	0	N/A	N/A
8.52.147.55	132.213.244.180	1	56	0	0	1	56	0.025179	0	N/A	N/A
8.52.147.137	199.85.225.235	1	50	0	0	1	50	0.014549	0	N/A	N/A
8.52.152.253	120.155.10.185	1	704	0	0	1	704	0.081997	0	N/A	N/A
8.52.163.194	58.11.224.8	1	1002	0	0	1	1002	0.078578	0	N/A	N/A
8.52.167.10	128.23.167.167	1	1002	0	0	1	1002	0.229209	0	N/A	N/A
8.52.169.61	132.249.137.151	1	50	0	0	1	50	0.20851	0	N/A	N/A
8.52.170.60	122.159.112.84	1	1002	0	0	1	1002	0.291807	0	N/A	N/A
8.52.171.120	108.3.129.213	1	50	0	0	1	50	0.060969	0	N/A	N/A
8.52.171.120	100.108.103.20	1	752	0	0	1	752	0.275392	0	N/A	N/A
8.52.173.235	120.38.198.6	1	138	0	0	1	138	0.136098	0	N/A	N/A
8.52.175.34	125.216.6.208	1	1002	0	0	1	1002	0.279523	0	N/A	N/A
8.52.176.204	148.190.126.63	1	1002	0	0	1	1002	0.148396	0	N/A	N/A
8.52.178.7	99.196.219.16	1	1002	0	0	1	1002	0.085703	0	N/A	N/A
8.52.178.7	206.103.248.197	1	1002	0	0	1	1002	0.278853	0	N/A	N/A
8.52.178.174	100.182.196.255	1	50	0	0	1	50	0.175414	0	N/A	N/A
8.52.179.18	148.138.251.86	1	1002	0	0	1	1002	0.017417	0	N/A	N/A
8.52.181.200	38.104.11.15	1	1002	0	0	1	1002	0.054322	0	N/A	N/A
8.52.181.223	109.179.183.51	1	50	0	0	1	50	0.016423	0	N/A	N/A
8.52.181.232	212.118.51.50	1	50	0	0	1	50	0.227346	0	N/A	N/A
8.52.183.120	10.186.7.79	1	50	0	0	1	50	0.175321	0	N/A	N/A
8.52.185.118	8.229.63.131	1	95	0	0	1	95	0.001585	0	N/A	N/A
8.52.185.118	159.85.173.41	1	582	0	0	1	582	0.309363	0	N/A	N/A
8.52.185.185	132.249.140.200	1	50	0	0	1	50	0.135904	0	N/A	N/A
8.52.186.161	143.20.228.152	1	50	0	0	1	50	0.121156	0	N/A	N/A
8.52.187.43	159.135.41.113	1	50	0	0	1	50	0.077269	0	N/A	N/A
8.52.187.43	159.137.163.219	1	363	0	0	1	363	0.142843	0	N/A	N/A
8.52.187.232	145.152.29.164	1	50	0	0	1	50	0.235797	0	N/A	N/A
8.52.188.25	133.183.152.220	1	50	0	0	1	50	0.126123	0	N/A	N/A
8.52.188.53	218.154.30.233	1	50	0	0	1	50	0.007584	0	N/A	N/A
8.52.189.143	113.166.103.21	1	64	0	0	1	64	0.09892	0	N/A	N/A
8.52.189.207	103.157.131.146	1	50	0	0	1	50	0.039478	0	N/A	N/A
8.52.189.207	145.107.165.235	1	50	0	0	1	50	0.069495	0	N/A	N/A
8.52.222.23	89.220.113.146	1	50	0	0	1	50	0.070786	0	N/A	N/A
8.52.222.23	100.108.104.225	1	56	0	0	1	56	0.202668	0	N/A	N/A
8.52.222.23	207.232.51.174	1	50	0	0	1	50	0.210764	0	N/A	N/A
8.52.222.23	159.178.106.156	1	50	0	0	1	50	0.221668	0	N/A	N/A
8.52.222.23	159.149.29.226	1	50	0	0	1	50	0.229732	0	N/A	N/A
8.52.222.23	251.122.143.50	1	64	0	0	1	64	0.312071	0	N/A	N/A
8.52.222.23	111.190.220.103	1	50	0	0	1	50	0.31276	0	N/A	N/A
8.52.222.199	142.174.145.185	1	50	0	0	1	50	0.128502	0	N/A	N/A
8.52.236.237	125.207.203.160	1	1002	0	0	1	1002	0.001051	0	N/A	N/A
8.52.238.226	113.207.43.0	1	1002	0	0	1	1002	0.076371	0	N/A	N/A
8.52.243.47	96.243.145.53	1	50	0	0	1	50	0.278725	0	N/A	N/A
8.52.243.247	57.41.134.63	1	1002	0	0	1	1002	0.218628	0	N/A	N/A
8.52.245.115	27.118.95.205	1	50	0	0	1	50	0.010745	0	N/A	N/A
8.52.245.115	158.193.37.114	1	351	0	0	1	351	0.100248	0	N/A	N/A
8.52.245.115	124.44.130.238	1	50	0	0	1	50	0.120528	0	N/A	N/A
8.52.247.54	8.222.58.151	1	1002	0	0	1	1002	0.034663	0	N/A	N/A
8.52.250.218	194.209.156.75	1	1002	0	0	1	1002	0.046016	0	N/A	N/A
8.53.0.175	17.46.95.82	1	1462	0	0	1	1462	0.288015	0	N/A	N/A
8.53.0.222	111.10.57.33	1	50	0	0	1	50	0.294941	0	N/A	N/A
8.53.0.252	142.246.25.147	1	704	0	0	1	704	0.094957	0	N/A	N/A
8.53.3.217	105.119.200.246	1	704	0	0	1	704	0.07083	0	N/A	N/A
8.53.4.76	210.240.189.238	1	50	0	0	1	50	0.018947	0	N/A	N/A
8.53.4.185	108.180.212.236	1	50	0	0	1	50	0.256587	0	N/A	N/A
8.53.5.41	8.191.121.17	1	704	0	0	1	704	0.060079	0	N/A	N/A
8.53.7.45	192.224.21.57	1	84	0	0	1	84	0.311714	0	N/A	N/A
8.53.13.234	127.255.81.26	1	50	0	0	1	50	0.003839	0	N/A	N/A
8.53.216.3	215.158.238.198	1	1055	1	1055	0	0	0.282914	0	N/A	N/A
8.53.216.15	215.158.140.93	1	56	1	56	0	0	0.009	0	N/A	N/A
8.53.216.36	215.158.238.134	1	56	1	56	0	0	0.096065	0	N/A	N/A
8.53.216.61	133.178.227.79	1	1405	1	1405	0	0	0.221975	0	N/A	N/A
8.53.216.70	215.158.238.251	1	1357	1	1357	0	0	0.121654	0	N/A	N/A
8.53.216.225	133.178.227.2	1	1094	1	1094	0	0	0.178013	0	N/A	N/A
8.53.216.233	215.158.140.93	1	1103	1	1103	0	0	0.256766	0	N/A	N/A
8.53.217.155	215.158.238.236	1	1147	1	1147	0	0	0.283879	0	N/A	N/A
8.55.135.127	247.136.220.169	1	382	1	382	0	0	0.243161	0	N/A	N/A
8.55.135.127	247.136.252.207	1	56	1	56	0	0	0.280648	0	N/A	N/A
8.55.141.148	109.1.21.204	1	56	1	56	0	0	0.061442	0	N/A	N/A
8.55.143.211	192.64.204.191	1	64	1	64	0	0	0.290356	0	N/A	N/A
8.55.211.213	80.40.63.27	1	64	1	64	0	0	0.268525	0	N/A	N/A
8.57.163.139	215.158.140.231	1	56	1	56	0	0	0.131536	0	N/A	N/A
8.57.163.148	215.158.238.223	1	56	1	56	0	0	0.110861	0	N/A	N/A
8.57.163.149	215.158.140.75	1	76	1	76	0	0	0.055103	0	N/A	N/A
8.57.163.158	215.158.140.229	1	56	1	56	0	0	0.099593	0	N/A	N/A
8.57.163.158	133.178.227.1	1	1065	1	1065	0	0	0.185361	0	N/A	N/A
8.149.142.26	97.126.119.191	1	103	1	103	0	0	0.184809	0	N/A	N/A
8.159.21.241	80.42.156.241	1	50	1	50	0	0	0.272734	0	N/A	N/A
8.163.58.37	80.41.5.184	1	142	1	142	0	0	0.087299	0	N/A	N/A
8.176.2.189	215.158.140.168	1	56	1	56	0	0	0.167121	0	N/A	N/A
8.176.8.85	215.158.127.2	1	56	0	0	1	56	0.07499	0	N/A	N/A
8.176.8.86	215.158.2.31	1	1037	0	0	1	1037	0.26208	0	N/A	N/A
8.176.8.87	111.151.107.247	1	168	0	0	1	168	0.055248	0	N/A	N/A
8.176.8.88	111.151.142.216	1	100	0	0	1	100	0.135255	0	N/A	N/A
8.176.8.102	215.158.61.191	1	400	0	0	1	400	0.07067	0	N/A	N/A
8.176.8.178	215.158.61.182	1	56	0	0	1	56	0.239568	0	N/A	N/A
8.176.8.179	215.158.61.243	1	399	0	0	1	399	0.167828	0	N/A	N/A
8.176.8.179	215.158.61.191	1	861	0	0	1	861	0.255774	0	N/A	N/A
8.176.8.180	215.158.61.145	1	1421	0	0	1	1421	0.240323	0	N/A	N/A
8.176.8.183	215.158.61.193	1	1374	0	0	1	1374	0.142957	0	N/A	N/A
8.176.8.183	215.158.61.189	1	56	0	0	1	56	0.245574	0	N/A	N/A
8.176.8.188	215.158.61.193	1	657	0	0	1	657	0.015393	0	N/A	N/A
8.176.8.188	215.158.61.202	1	658	0	0	1	658	0.20663	0	N/A	N/A
8.176.8.189	215.158.61.183	1	1375	0	0	1	1375	0.241959	0	N/A	N/A
8.176.8.193	127.168.165.134	1	56	0	0	1	56	0.010518	0	N/A	N/A
8.176.8.193	111.151.142.169	1	100	0	0	1	100	0.252116	0	N/A	N/A
8.176.8.194	215.158.61.202	1	658	0	0	1	658	0.003139	0	N/A	N/A
8.176.8.194	215.158.61.145	1	1394	0	0	1	1394	0.126333	0	N/A	N/A
8.176.8.199	215.158.61.193	1	1236	0	0	1	1236	0.04806	0	N/A	N/A
8.176.8.200	215.158.61.243	1	56	0	0	1	56	0.260766	0	N/A	N/A
8.176.8.208	215.158.61.182	1	1267	0	0	1	1267	0.215456	0	N/A	N/A
8.176.8.210	215.158.61.189	1	1126	0	0	1	1126	0.167487	0	N/A	N/A
8.176.8.211	215.158.61.182	1	877	0	0	1	877	0.306238	0	N/A	N/A
8.176.8.212	215.158.61.242	1	401	0	0	1	401	0.263881	0	N/A	N/A
8.176.8.216	215.158.61.193	1	657	0	0	1	657	0.064625	0	N/A	N/A
8.176.8.218	215.158.61.183	1	56	0	0	1	56	0.128197	0	N/A	N/A
8.176.8.224	215.158.61.182	1	400	0	0	1	400	0.169253	0	N/A	N/A
8.176.8.226	215.158.61.182	1	1378	0	0	1	1378	0.052361	0	N/A	N/A
8.176.8.227	215.158.61.189	1	658	0	0	1	658	0.134563	0	N/A	N/A
8.176.8.228	215.158.61.193	1	658	0	0	1	658	0.281192	0	N/A	N/A
8.176.8.232	215.158.61.195	1	56	0	0	1	56	0.195941	0	N/A	N/A
8.176.8.232	215.158.61.182	1	56	0	0	1	56	0.236734	0	N/A	N/A
8.176.8.239	215.158.61.182	1	658	0	0	1	658	0.02163	0	N/A	N/A
8.176.8.245	215.158.61.183	1	1387	0	0	1	1387	0.087198	0	N/A	N/A
8.176.8.245	215.158.61.191	1	658	0	0	1	658	0.229136	0	N/A	N/A
8.176.8.248	215.158.61.243	1	1133	0	0	1	1133	0.093295	0	N/A	N/A
8.176.8.251	215.158.61.182	1	56	0	0	1	56	0.246429	0	N/A	N/A
8.176.8.252	215.158.61.243	1	1406	0	0	1	1406	0.236086	0	N/A	N/A
8.176.8.255	215.158.61.193	1	658	0	0	1	658	0.047198	0	N/A	N/A
8.176.15.81	98.190.105.98	1	1002	1	1002	0	0	0.068344	0	N/A	N/A
8.176.40.207	97.145.177.133	1	654	0	0	1	654	0.126683	0	N/A	N/A
8.176.55.188	101.224.14.96	1	56	0	0	1	56	0.032173	0	N/A	N/A
8.176.61.112	99.169.240.52	1	56	0	0	1	56	0.180036	0	N/A	N/A
8.179.43.20	133.178.226.90	1	1341	1	1341	0	0	0.107989	0	N/A	N/A
8.179.43.59	136.25.188.45	1	1277	1	1277	0	0	0.087939	0	N/A	N/A
8.180.128.10	133.178.226.227	1	64	1	64	0	0	0.280132	0	N/A	N/A
8.181.37.222	229.96.182.37	1	56	1	56	0	0	0.162837	0	N/A	N/A
8.182.123.88	159.115.6.70	1	68	1	68	0	0	0.141132	0	N/A	N/A
8.182.136.20	129.114.182.180	1	56	0	0	1	56	0.007235	0	N/A	N/A
8.182.136.57	98.101.92.221	1	1325	0	0	1	1325	0.298656	0	N/A	N/A
8.182.136.193	117.46.112.95	1	68	0	0	1	68	0.275834	0	N/A	N/A
8.182.138.83	195.121.139.228	1	50	0	0	1	50	0.039351	0	N/A	N/A
8.182.138.83	207.74.119.46	1	50	0	0	1	50	0.251643	0	N/A	N/A
8.182.138.83	195.88.171.128	1	50	0	0	1	50	0.316264	0	N/A	N/A
8.182.139.197	136.18.11.143	1	50	0	0	1	50	0.010413	0	N/A	N/A
8.182.139.197	109.50.130.140	1	50	0	0	1	50	0.029352	0	N/A	N/A
8.182.139.197	199.55.248.161	1	681	0	0	1	681	0.107086	0	N/A	N/A
8.182.224.87	208.68.192.15	1	56	0	0	1	56	0.01247	0	N/A	N/A
8.182.224.87	136.18.96.155	1	50	0	0	1	50	0.292701	0	N/A	N/A
8.182.224.87	144.232.207.223	1	64	0	0	1	64	0.319133	0	N/A	N/A
8.182.224.248	137.69.55.171	1	50	0	0	1	50	0.022536	0	N/A	N/A
8.182.224.248	207.162.181.170	1	56	0	0	1	56	0.082778	0	N/A	N/A
8.182.224.248	197.7.107.213	1	400	0	0	1	400	0.124077	0	N/A	N/A
8.182.224.248	143.22.69.179	1	50	0	0	1	50	0.262197	0	N/A	N/A
8.182.225.124	109.15.98.187	1	50	0	0	1	50	0.066841	0	N/A	N/A
8.182.226.24	207.162.144.123	1	50	0	0	1	50	0.15254	0	N/A	N/A
8.182.226.78	89.155.144.53	1	50	0	0	1	50	0.094192	0	N/A	N/A
8.182.226.78	195.39.87.254	1	50	0	0	1	50	0.13463	0	N/A	N/A
8.182.226.78	195.65.179.46	1	50	0	0	1	50	0.151378	0	N/A	N/A
8.182.226.78	159.190.89.148	1	562	0	0	1	562	0.188349	0	N/A	N/A
8.182.226.78	48.17.114.32	1	56	0	0	1	56	0.250456	0	N/A	N/A
8.182.226.78	89.155.218.186	1	50	0	0	1	50	0.268281	0	N/A	N/A
8.182.226.78	243.134.91.220	1	50	0	0	1	50	0.310514	0	N/A	N/A
8.182.226.122	207.200.206.78	1	56	0	0	1	56	0.163245	0	N/A	N/A
8.182.226.167	89.155.31.88	1	107	0	0	1	107	0.239285	0	N/A	N/A
8.182.227.5	197.106.108.51	1	530	0	0	1	530	0.191065	0	N/A	N/A
8.182.227.18	98.158.91.108	1	50	0	0	1	50	0.241121	0	N/A	N/A
8.182.227.71	111.2.141.66	1	50	0	0	1	50	0.207534	0	N/A	N/A
8.182.227.71	208.68.213.15	1	50	0	0	1	50	0.220796	0	N/A	N/A
8.182.227.71	109.201.139.41	1	172	0	0	1	172	0.257337	0	N/A	N/A
8.182.227.180	245.143.159.57	1	50	0	0	1	50	0.068779	0	N/A	N/A
8.182.227.180	196.233.166.56	1	50	0	0	1	50	0.178015	0	N/A	N/A
8.182.227.180	196.234.83.2	1	52	0	0	1	52	0.265092	0	N/A	N/A
8.182.227.180	245.143.165.189	1	50	0	0	1	50	0.303795	0	N/A	N/A
8.182.228.189	56.8.233.43	1	50	0	0	1	50	0.05899	0	N/A	N/A
8.182.230.146	207.117.195.171	1	56	0	0	1	56	0.087678	0	N/A	N/A
8.182.230.157	199.54.19.128	1	50	0	0	1	50	0.196454	0	N/A	N/A
8.182.232.70	197.7.105.94	1	56	0	0	1	56	0.045713	0	N/A	N/A
8.182.233.43	80.27.108.70	1	499	0	0	1	499	0.227446	0	N/A	N/A
8.182.234.104	136.18.230.66	1	50	0	0	1	50	0.007246	0	N/A	N/A
8.182.234.113	204.140.146.13	1	50	0	0	1	50	0.082406	0	N/A	N/A
8.182.235.164	207.92.55.96	1	56	0	0	1	56	0.256173	0	N/A	N/A
8.182.237.144	89.138.45.172	1	50	0	0	1	50	0.151595	0	N/A	N/A
8.182.239.159	89.152.249.199	1	64	0	0	1	64	0.29949	0	N/A	N/A
8.182.239.190	145.221.59.209	1	170	0	0	1	170	0.006787	0	N/A	N/A
8.182.241.94	143.76.157.227	1	56	0	0	1	56	0.266055	0	N/A	N/A
8.182.241.177	207.41.108.22	1	50	0	0	1	50	0.04648	0	N/A	N/A
8.182.241.177	204.154.186.66	1	50	0	0	1	50	0.294371	0	N/A	N/A
8.182.243.35	97.19.22.248	1	50	0	0	1	50	0.302785	0	N/A	N/A
8.182.243.141	136.128.86.237	1	56	0	0	1	56	0.313012	0	N/A	N/A
8.182.244.19	136.18.64.60	1	50	0	0	1	50	0.133968	0	N/A	N/A
8.182.244.19	129.19.140.217	1	68	0	0	1	68	0.173965	0	N/A	N/A
8.182.244.177	207.162.144.164	1	50	0	0	1	50	0.177685	0	N/A	N/A
8.182.245.10	97.80.114.34	1	719	0	0	1	719	0.141319	0	N/A	N/A
8.182.245.10	132.254.240.246	1	50	0	0	1	50	0.219703	0	N/A	N/A
8.182.245.110	111.2.133.77	1	50	0	0	1	50	0.012535	0	N/A	N/A
8.182.246.104	139.148.194.197	1	56	0	0	1	56	0.061688	0	N/A	N/A
8.182.248.23	235.103.50.184	1	56	0	0	1	56	0.02333	0	N/A	N/A
8.182.248.147	97.233.108.59	1	50	0	0	1	50	0.091048	0	N/A	N/A
8.182.250.109	139.254.211.44	1	50	0	0	1	50	0.058673	0	N/A	N/A
8.182.250.109	143.167.76.221	1	50	0	0	1	50	0.223991	0	N/A	N/A
8.182.251.151	144.95.104.75	1	50	0	0	1	50	0.064624	0	N/A	N/A
8.182.251.151	143.76.152.45	1	50	0	0	1	50	0.219227	0	N/A	N/A
8.182.251.218	139.128.11.29	1	50	0	0	1	50	0.2037	0	N/A	N/A
8.182.252.203	207.162.138.157	1	56	0	0	1	56	0.231028	0	N/A	N/A
8.182.253.26	68.231.18.68	1	1002	0	0	1	1002	0.282348	0	N/A	N/A
8.182.253.233	199.111.144.33	1	50	0	0	1	50	0.274109	0	N/A	N/A
8.183.25.25	197.7.105.158	1	107	0	0	1	107	0.177243	0	N/A	N/A
8.183.25.124	145.170.227.67	1	56	0	0	1	56	0.001866	0	N/A	N/A
8.183.25.124	97.203.38.177	1	50	0	0	1	50	0.004757	0	N/A	N/A
8.183.25.124	97.243.194.203	1	50	0	0	1	50	0.044637	0	N/A	N/A
8.183.25.124	139.148.5.186	1	50	0	0	1	50	0.196544	0	N/A	N/A
8.183.25.124	112.16.185.27	1	50	0	0	1	50	0.264503	0	N/A	N/A
8.183.25.124	139.254.211.45	1	404	0	0	1	404	0.289927	0	N/A	N/A
8.183.25.124	109.49.93.23	1	50	0	0	1	50	0.299077	0	N/A	N/A
8.188.227.20	136.25.188.236	1	1181	1	1181	0	0	0.200572	0	N/A	N/A
8.188.227.39	133.178.226.19	1	1197	1	1197	0	0	0.121419	0	N/A	N/A
8.188.227.39	215.158.238.97	1	1181	1	1181	0	0	0.187429	0	N/A	N/A
8.188.227.60	133.178.226.90	1	1357	1	1357	0	0	0.210294	0	N/A	N/A
8.190.216.193	215.158.238.47	1	56	1	56	0	0	0.012518	0	N/A	N/A
8.190.216.201	215.158.238.92	1	1421	1	1421	0	0	0.264755	0	N/A	N/A
8.190.217.21	215.158.140.231	1	56	1	56	0	0	0.171225	0	N/A	N/A
8.190.217.55	215.158.140.76	1	1061	1	1061	0	0	0.097018	0	N/A	N/A
8.190.217.84	215.158.238.190	1	1051	1	1051	0	0	0.224896	0	N/A	N/A
8.190.217.118	215.158.140.92	1	1424	1	1424	0	0	0.050994	0	N/A	N/A
8.191.6.219	215.158.238.32	1	56	1	56	0	0	0.22223	0	N/A	N/A
8.191.7.250	133.178.227.2	1	1261	1	1261	0	0	0.319875	0	N/A	N/A
8.191.7.251	215.158.140.241	1	1377	1	1377	0	0	0.15514	0	N/A	N/A
8.191.7.251	215.158.140.60	1	1149	1	1149	0	0	0.310576	0	N/A	N/A
8.191.14.58	133.178.227.26	1	56	1	56	0	0	0.006985	0	N/A	N/A
8.191.15.68	136.25.188.226	1	1373	1	1373	0	0	0.191527	0	N/A	N/A
8.191.121.23	136.116.28.240	1	1002	1	1002	0	0	0.252572	0	N/A	N/A
8.192.205.2	215.158.140.83	1	1343	1	1343	0	0	0.25294	0	N/A	N/A
8.192.205.87	215.158.140.60	1	56	1	56	0	0	0.156859	0	N/A	N/A
8.192.205.90	215.158.238.243	1	56	1	56	0	0	0.100955	0	N/A	N/A
8.204.66.217	145.108.40.59	1	556	1	556	0	0	0.223692	0	N/A	N/A
8.209.235.29	109.1.1.34	1	64	1	64	0	0	0.281179	0	N/A	N/A
8.212.84.138	109.222.207.138	1	75	1	75	0	0	0.118615	0	N/A	N/A
8.217.44.52	215.158.238.133	1	1021	1	1021	0	0	0.016434	0	N/A	N/A
8.219.184.95	133.178.227.1	1	1087	1	1087	0	0	0.262689	0	N/A	N/A
8.219.184.156	133.178.227.2	1	1117	1	1117	0	0	0.176644	0	N/A	N/A
8.219.185.43	8.252.223.153	1	1090	1	1090	0	0	0.21046	0	N/A	N/A
8.219.185.43	8.252.223.131	1	1213	1	1213	0	0	0.276762	0	N/A	N/A
8.219.185.50	215.158.238.236	1	1101	1	1101	0	0	0.214993	0	N/A	N/A
8.219.185.50	133.178.227.79	1	973	1	973	0	0	0.24031	0	N/A	N/A
8.220.7.95	98.190.107.172	1	129	1	129	0	0	0.024647	0	N/A	N/A
8.220.48.55	133.178.227.135	1	56	1	56	0	0	0.112373	0	N/A	N/A
8.220.51.212	215.158.238.32	1	1181	1	1181	0	0	0.263239	0	N/A	N/A
8.220.51.232	133.178.226.78	1	1213	1	1213	0	0	0.228621	0	N/A	N/A
8.220.54.192	133.178.227.57	1	1174	1	1174	0	0	0.262269	0	N/A	N/A
8.220.176.253	100.162.215.216	1	50	0	0	1	50	0.01987	0	N/A	N/A
8.220.176.253	207.83.50.182	1	50	0	0	1	50	0.024149	0	N/A	N/A
8.220.176.253	218.138.21.44	1	50	0	0	1	50	0.025053	0	N/A	N/A
8.220.176.253	17.41.75.11	1	50	0	0	1	50	0.040899	0	N/A	N/A
8.220.176.253	82.216.231.93	1	50	0	0	1	50	0.08936	0	N/A	N/A
8.220.176.253	93.236.12.253	1	56	0	0	1	56	0.144636	0	N/A	N/A
8.220.176.253	17.88.199.216	1	56	0	0	1	56	0.160812	0	N/A	N/A
8.220.176.253	27.11.232.157	1	56	0	0	1	56	0.177293	0	N/A	N/A
8.220.176.253	8.230.248.174	1	50	0	0	1	50	0.193994	0	N/A	N/A
8.220.178.166	139.194.75.189	1	50	0	0	1	50	0.294864	0	N/A	N/A
8.220.178.246	251.153.62.220	1	50	0	0	1	50	0.009454	0	N/A	N/A
8.220.179.3	197.2.204.103	1	704	0	0	1	704	0.294584	0	N/A	N/A
8.220.179.243	138.6.40.4	1	50	0	0	1	50	0.172259	0	N/A	N/A
8.220.185.19	97.233.39.9	1	50	0	0	1	50	0.137689	0	N/A	N/A
8.220.186.30	98.158.199.13	1	50	0	0	1	50	0.193697	0	N/A	N/A
8.220.186.82	138.121.99.24	1	50	0	0	1	50	0.172951	0	N/A	N/A
8.220.186.114	54.45.37.176	1	50	0	0	1	50	0.087636	0	N/A	N/A
8.220.188.158	129.68.193.194	1	50	0	0	1	50	0.165161	0	N/A	N/A
8.220.188.245	132.123.119.45	1	56	0	0	1	56	0.095684	0	N/A	N/A
8.220.189.63	145.26.82.109	1	50	0	0	1	50	0.020878	0	N/A	N/A
8.220.189.63	145.79.67.241	1	56	0	0	1	56	0.159207	0	N/A	N/A
8.220.189.63	143.38.11.129	1	56	0	0	1	56	0.210647	0	N/A	N/A
8.220.189.81	209.91.247.238	1	50	0	0	1	50	0.314382	0	N/A	N/A
8.220.189.165	17.214.136.112	1	50	0	0	1	50	0.018354	0	N/A	N/A
8.220.189.234	17.214.123.92	1	56	0	0	1	56	0.114324	0	N/A	N/A
8.220.190.86	17.143.241.23	1	50	0	0	1	50	0.22172	0	N/A	N/A
8.220.190.86	17.213.209.50	1	50	0	0	1	50	0.274934	0	N/A	N/A
8.220.190.86	232.88.132.205	1	64	0	0	1	64	0.300468	0	N/A	N/A
8.220.191.118	218.138.240.252	1	50	0	0	1	50	0.076145	0	N/A	N/A
8.220.191.154	50.55.48.215	1	50	0	0	1	50	0.047752	0	N/A	N/A
8.220.198.21	50.26.245.121	1	50	0	0	1	50	0.138969	0	N/A	N/A
8.220.200.124	100.190.29.184	1	170	0	0	1	170	0.036335	0	N/A	N/A
8.220.200.124	17.205.142.13	1	50	0	0	1	50	0.136515	0	N/A	N/A
8.220.200.124	17.198.160.191	1	50	0	0	1	50	0.186194	0	N/A	N/A
8.220.200.124	115.244.196.24	1	56	0	0	1	56	0.278815	0	N/A	N/A
8.220.200.124	98.192.112.222	1	50	0	0	1	50	0.3193	0	N/A	N/A
8.220.205.146	50.94.182.207	1	50	0	0	1	50	0.112893	0	N/A	N/A
8.220.205.146	255.17.29.137	1	50	0	0	1	50	0.136525	0	N/A	N/A
8.220.205.146	92.56.187.144	1	50	0	0	1	50	0.183136	0	N/A	N/A
8.220.207.95	18.112.208.232	1	50	0	0	1	50	0.232635	0	N/A	N/A
8.220.234.213	122.186.169.249	1	50	0	0	1	50	0.073373	0	N/A	N/A
8.220.239.84	96.49.207.12	1	50	0	0	1	50	0.15767	0	N/A	N/A
8.222.6.50	137.74.4.107	1	56	1	56	0	0	0.134208	0	N/A	N/A
8.222.6.200	215.158.238.221	1	56	1	56	0	0	0.005253	0	N/A	N/A
8.222.6.215	133.178.227.76	1	1309	1	1309	0	0	0.196404	0	N/A	N/A
8.222.7.55	136.25.188.211	1	56	1	56	0	0	0.001177	0	N/A	N/A
8.222.7.58	136.25.188.179	1	1485	1	1485	0	0	0.23037	0	N/A	N/A
8.222.7.184	29.211.214.32	1	95	1	95	0	0	0.099427	0	N/A	N/A
8.222.48.144	215.158.239.44	1	56	1	56	0	0	0.254318	0	N/A	N/A
8.222.97.97	215.158.239.29	1	1467	1	1467	0	0	0.118894	0	N/A	N/A
8.222.109.85	215.158.238.25	1	56	1	56	0	0	0.286734	0	N/A	N/A
8.222.109.106	215.158.238.121	1	56	1	56	0	0	0.183613	0	N/A	N/A
8.222.109.124	215.158.238.9	1	56	1	56	0	0	0.251812	0	N/A	N/A
8.222.212.57	136.25.188.255	1	1341	1	1341	0	0	0.220223	0	N/A	N/A
8.222.213.28	215.158.140.75	1	1069	1	1069	0	0	0.199718	0	N/A	N/A
8.222.218.205	144.75.218.241	1	135	1	135	0	0	0.145616	0	N/A	N/A
8.223.224.53	215.158.238.73	1	56	1	56	0	0	0.258913	0	N/A	N/A
8.228.208.14	225.170.68.27	1	56	0	0	1	56	0.205046	0	N/A	N/A
8.228.209.10	93.139.239.238	1	75	0	0	1	75	0.010583	0	N/A	N/A
8.228.214.59	93.104.81.217	1	52	0	0	1	52	0.296638	0	N/A	N/A
8.228.215.123	106.226.122.92	1	56	0	0	1	56	0.178212	0	N/A	N/A
8.228.215.164	54.51.26.116	1	56	0	0	1	56	0.032034	0	N/A	N/A
8.228.215.194	126.198.149.124	1	50	0	0	1	50	0.053456	0	N/A	N/A
8.228.223.33	54.52.150.28	1	50	0	0	1	50	0.005729	0	N/A	N/A
8.232.96.250	109.222.219.165	1	50	1	50	0	0	0.214185	0	N/A	N/A
8.232.98.145	210.220.219.151	1	463	1	463	0	0	0.251422	0	N/A	N/A
8.232.120.245	136.181.43.134	1	424	1	424	0	0	0.281184	0	N/A	N/A
8.235.189.13	98.67.148.31	1	113	1	113	0	0	0.270185	0	N/A	N/A
8.238.59.156	156.30.10.180	1	133	0	0	1	133	0.151812	0	N/A	N/A
8.238.171.36	69.169.12.111	1	50	0	0	1	50	0.088981	0	N/A	N/A
8.240.116.183	215.158.238.82	1	1213	1	1213	0	0	0.134482	0	N/A	N/A
8.240.116.213	133.178.227.16	1	56	1	56	0	0	0.049257	0	N/A	N/A
8.240.116.213	215.158.238.190	1	1083	1	1083	0	0	0.239504	0	N/A	N/A
8.240.116.229	8.252.223.140	1	56	1	56	0	0	0.05346	0	N/A	N/A
8.240.117.16	215.158.238.81	1	1037	1	1037	0	0	0.299659	0	N/A	N/A
8.241.236.65	215.158.238.112	1	56	1	56	0	0	0.106416	0	N/A	N/A
8.241.236.118	215.158.239.40	1	1464	1	1464	0	0	0.288685	0	N/A	N/A
8.241.236.231	215.158.239.18	1	1493	1	1493	0	0	0.309822	0	N/A	N/A
8.250.152.227	56.28.207.205	1	704	0	0	1	704	0.137315	0	N/A	N/A
8.251.69.233	99.74.26.235	1	64	1	64	0	0	0.319854	0	N/A	N/A
8.252.210.250	136.25.188.254	1	56	1	56	0	0	0.020342	0	N/A	N/A
8.252.210.250	136.25.188.237	1	1213	1	1213	0	0	0.236101	0	N/A	N/A
8.252.213.41	136.25.188.47	1	1373	1	1373	0	0	0.268183	0	N/A	N/A
8.252.214.230	215.158.238.57	1	56	1	56	0	0	0.039131	0	N/A	N/A
8.252.215.240	133.178.226.200	1	56	1	56	0	0	0.080828	0	N/A	N/A
8.252.221.117	111.151.109.19	1	100	0	0	1	100	0.230195	0	N/A	N/A
8.252.221.171	215.158.74.50	1	1208	0	0	1	1208	0.195691	0	N/A	N/A
8.252.221.171	109.113.94.140	1	50	0	0	1	50	0.309783	0	N/A	N/A
8.252.221.175	98.166.239.42	1	85	0	0	1	85	0.245708	0	N/A	N/A
8.252.221.192	111.150.207.239	1	56	0	0	1	56	0.210739	0	N/A	N/A
8.252.221.193	147.58.211.37	1	56	0	0	1	56	0.086706	0	N/A	N/A
8.252.221.196	74.143.53.143	1	50	0	0	1	50	0.064922	0	N/A	N/A
8.252.221.196	75.214.205.46	1	50	0	0	1	50	0.078308	0	N/A	N/A
8.252.221.196	95.245.210.54	1	50	0	0	1	50	0.087862	0	N/A	N/A
8.252.221.196	141.84.62.46	1	50	0	0	1	50	0.112358	0	N/A	N/A
8.252.221.196	74.142.186.89	1	56	0	0	1	56	0.234255	0	N/A	N/A
8.252.221.197	94.194.28.102	1	50	0	0	1	50	0.175376	0	N/A	N/A
8.252.221.197	66.47.8.106	1	50	0	0	1	50	0.237348	0	N/A	N/A
8.252.221.197	58.168.94.91	1	56	0	0	1	56	0.246539	0	N/A	N/A
8.252.221.197	60.100.19.86	1	56	0	0	1	56	0.263436	0	N/A	N/A
8.252.221.198	59.141.108.238	1	50	0	0	1	50	0.033833	0	N/A	N/A
8.252.221.198	94.195.235.251	1	56	0	0	1	56	0.043616	0	N/A	N/A
8.252.221.198	58.251.254.54	1	50	0	0	1	50	0.117979	0	N/A	N/A
8.252.221.198	94.194.196.249	1	56	0	0	1	56	0.162778	0	N/A	N/A
8.252.221.198	58.203.178.105	1	356	0	0	1	356	0.191383	0	N/A	N/A
8.252.221.198	94.194.119.154	1	56	0	0	1	56	0.272644	0	N/A	N/A
8.252.221.199	60.101.119.167	1	56	0	0	1	56	0.037537	0	N/A	N/A
8.252.221.199	58.59.145.212	1	68	0	0	1	68	0.286806	0	N/A	N/A
8.252.221.199	43.54.197.222	1	56	0	0	1	56	0.310922	0	N/A	N/A
8.252.221.200	147.58.211.37	1	56	0	0	1	56	0.015675	0	N/A	N/A
8.252.221.204	153.168.22.239	1	50	0	0	1	50	0.057871	0	N/A	N/A
8.252.221.204	95.245.213.71	1	50	0	0	1	50	0.133813	0	N/A	N/A
8.252.221.204	95.244.99.154	1	56	0	0	1	56	0.19344	0	N/A	N/A
8.252.221.204	156.152.221.32	1	56	0	0	1	56	0.238948	0	N/A	N/A
8.252.221.204	48.17.51.75	1	454	0	0	1	454	0.292728	0	N/A	N/A
8.252.221.206	68.79.66.85	1	324	0	0	1	324	0.21642	0	N/A	N/A
8.252.221.207	94.193.113.31	1	56	0	0	1	56	0.174338	0	N/A	N/A
8.252.221.221	152.105.166.65	1	64	0	0	1	64	0.159891	0	N/A	N/A
8.252.221.221	68.73.42.160	1	80	0	0	1	80	0.21542	0	N/A	N/A
8.252.221.221	223.114.198.132	1	284	0	0	1	284	0.272197	0	N/A	N/A
8.252.221.222	75.31.153.171	1	383	0	0	1	383	0.280949	0	N/A	N/A
8.252.221.223	66.47.209.135	1	56	0	0	1	56	0.051305	0	N/A	N/A
8.252.221.223	146.249.216.179	1	64	0	0	1	64	0.21529	0	N/A	N/A
8.252.221.230	76.179.50.153	1	56	0	0	1	56	0.061474	0	N/A	N/A
8.252.221.230	141.182.253.95	1	56	0	0	1	56	0.080328	0	N/A	N/A
8.252.221.230	223.115.176.97	1	454	0	0	1	454	0.216345	0	N/A	N/A
8.252.221.236	94.194.3.26	1	76	0	0	1	76	0.044401	0	N/A	N/A
8.252.221.236	48.18.110.129	1	50	0	0	1	50	0.147664	0	N/A	N/A
8.252.221.236	60.101.76.56	1	458	0	0	1	458	0.171328	0	N/A	N/A
8.252.221.236	94.192.152.75	1	454	0	0	1	454	0.175788	0	N/A	N/A
8.252.221.236	48.16.108.90	1	458	0	0	1	458	0.179691	0	N/A	N/A
8.252.221.236	69.103.120.52	1	452	0	0	1	452	0.183161	0	N/A	N/A
8.252.221.236	146.193.75.8	1	454	0	0	1	454	0.231658	0	N/A	N/A
8.252.221.237	223.115.143.166	1	50	0	0	1	50	0.154276	0	N/A	N/A
8.252.221.238	75.137.39.147	1	56	0	0	1	56	0.028736	0	N/A	N/A
8.252.221.238	58.242.151.226	1	56	0	0	1	56	0.070143	0	N/A	N/A
8.252.221.239	223.115.57.67	1	593	0	0	1	593	0.19191	0	N/A	N/A
8.252.221.239	48.18.192.11	1	56	0	0	1	56	0.251174	0	N/A	N/A
8.252.221.249	98.23.105.53	1	50	0	0	1	50	0.171663	0	N/A	N/A
8.252.221.249	139.59.41.197	1	50	0	0	1	50	0.313216	0	N/A	N/A
8.252.222.15	69.103.239.165	1	68	0	0	1	68	0.175272	0	N/A	N/A
8.252.222.23	94.194.64.163	1	56	0	0	1	56	0.039651	0	N/A	N/A
8.252.222.23	48.19.213.91	1	68	0	0	1	68	0.315606	0	N/A	N/A
8.252.222.27	215.158.61.211	1	311	0	0	1	311	0.029682	0	N/A	N/A
8.252.222.27	216.184.2.179	1	628	0	0	1	628	0.299313	0	N/A	N/A
8.252.222.35	111.151.139.219	1	56	0	0	1	56	0.196799	0	N/A	N/A
8.252.222.36	152.43.94.183	1	64	0	0	1	64	0.010922	0	N/A	N/A
8.252.222.37	140.24.176.213	1	513	0	0	1	513	0.088135	0	N/A	N/A
8.252.222.37	43.52.248.18	1	56	0	0	1	56	0.14997	0	N/A	N/A
8.252.222.38	61.111.19.235	1	50	0	0	1	50	0.200006	0	N/A	N/A
8.252.222.39	251.24.245.5	1	765	0	0	1	765	0.317722	0	N/A	N/A
8.252.222.42	215.158.30.252	1	64	0	0	1	64	0.315	0	N/A	N/A
8.252.222.44	140.24.176.213	1	513	0	0	1	513	0.07447	0	N/A	N/A
8.252.222.46	140.24.184.191	1	50	0	0	1	50	0.223155	0	N/A	N/A
8.252.222.46	199.12.106.197	1	50	0	0	1	50	0.241708	0	N/A	N/A
8.252.222.49	91.234.186.56	1	68	0	0	1	68	0.279671	0	N/A	N/A
8.252.222.51	202.161.60.178	1	56	0	0	1	56	0.306503	0	N/A	N/A
8.252.222.60	152.40.162.211	1	68	0	0	1	68	0.150663	0	N/A	N/A
8.252.222.61	207.100.26.111	1	56	0	0	1	56	0.134463	0	N/A	N/A
8.252.222.61	69.240.69.202	1	68	0	0	1	68	0.27234	0	N/A	N/A
8.252.222.62	207.49.234.20	1	259	0	0	1	259	0.025859	0	N/A	N/A
8.252.222.63	245.207.131.12	1	56	0	0	1	56	0.096263	0	N/A	N/A
8.252.222.70	140.147.61.85	1	50	0	0	1	50	0.033125	0	N/A	N/A
8.252.222.71	130.77.160.72	1	50	0	0	1	50	0.045074	0	N/A	N/A
8.252.222.72	120.155.86.33	1	225	0	0	1	225	0.302355	0	N/A	N/A
8.252.222.82	146.193.79.201	1	76	0	0	1	76	0.161932	0	N/A	N/A
8.252.222.95	140.147.61.85	1	50	0	0	1	50	0.011048	0	N/A	N/A
8.252.222.97	140.68.9.127	1	347	0	0	1	347	0.279442	0	N/A	N/A
8.252.222.99	156.135.145.156	1	56	0	0	1	56	0.063633	0	N/A	N/A
8.252.222.115	146.249.227.5	1	68	0	0	1	68	0.105203	0	N/A	N/A
8.252.222.132	48.19.187.36	1	56	0	0	1	56	0.317019	0	N/A	N/A
8.252.222.133	195.89.57.157	1	56	0	0	1	56	0.092516	0	N/A	N/A
8.252.222.133	207.118.110.10	1	84	0	0	1	84	0.164491	0	N/A	N/A
8.252.222.134	146.249.227.147	1	906	0	0	1	906	0.232096	0	N/A	N/A
8.252.222.135	142.222.39.206	1	50	0	0	1	50	0.02418	0	N/A	N/A
8.252.222.148	251.24.86.17	1	633	0	0	1	633	0.168267	0	N/A	N/A
8.252.222.158	223.114.91.150	1	56	0	0	1	56	0.152869	0	N/A	N/A
8.252.222.158	195.88.173.49	1	64	0	0	1	64	0.240891	0	N/A	N/A
8.252.222.162	86.135.187.163	1	56	0	0	1	56	0.276268	0	N/A	N/A
8.252.222.172	223.114.193.234	1	50	0	0	1	50	0.191519	0	N/A	N/A
8.252.222.174	152.43.76.51	1	56	0	0	1	56	0.188085	0	N/A	N/A
8.252.222.175	43.52.198.93	1	56	0	0	1	56	0.269915	0	N/A	N/A
8.252.222.176	196.251.79.74	1	93	0	0	1	93	0.148427	0	N/A	N/A
8.252.222.177	207.193.113.211	1	56	0	0	1	56	0.117874	0	N/A	N/A
8.252.222.180	111.151.139.141	1	277	0	0	1	277	0.157639	0	N/A	N/A
8.252.222.199	194.253.94.223	1	56	0	0	1	56	0.102582	0	N/A	N/A
8.252.222.200	111.151.142.235	1	56	0	0	1	56	0.268904	0	N/A	N/A
8.252.222.202	111.151.142.166	1	56	0	0	1	56	0.050551	0	N/A	N/A
8.252.222.205	204.200.41.70	1	56	0	0	1	56	0.154746	0	N/A	N/A
8.252.222.207	95.246.140.136	1	56	0	0	1	56	0.050263	0	N/A	N/A
8.252.222.207	94.194.65.21	1	56	0	0	1	56	0.131678	0	N/A	N/A
8.252.222.209	245.125.232.63	1	56	0	0	1	56	0.19636	0	N/A	N/A
8.252.222.210	141.191.219.75	1	56	0	0	1	56	0.304638	0	N/A	N/A
8.252.222.211	98.23.123.93	1	50	0	0	1	50	0.116925	0	N/A	N/A
8.252.222.211	207.86.242.69	1	68	0	0	1	68	0.259546	0	N/A	N/A
8.252.222.219	111.151.142.211	1	56	0	0	1	56	0.150483	0	N/A	N/A
8.252.222.219	111.151.230.73	1	64	0	0	1	64	0.291442	0	N/A	N/A
8.252.222.220	196.200.227.12	1	56	0	0	1	56	0.038223	0	N/A	N/A
8.252.222.220	204.141.228.248	1	56	0	0	1	56	0.279944	0	N/A	N/A
8.252.222.221	139.254.211.64	1	50	0	0	1	50	0.183093	0	N/A	N/A
8.252.222.221	204.200.52.62	1	352	0	0	1	352	0.20533	0	N/A	N/A
8.252.222.221	207.200.207.140	1	76	0	0	1	76	0.278947	0	N/A	N/A
8.252.222.222	204.130.115.204	1	50	0	0	1	50	0.136775	0	N/A	N/A
8.252.222.225	245.161.124.43	1	50	0	0	1	50	0.135567	0	N/A	N/A
8.252.222.235	215.158.61.223	1	298	0	0	1	298	0.238703	0	N/A	N/A
8.252.222.236	207.231.198.197	1	702	0	0	1	702	0.112382	0	N/A	N/A
8.252.222.236	196.251.77.217	1	56	0	0	1	56	0.190753	0	N/A	N/A
8.252.222.239	98.23.123.93	1	50	0	0	1	50	0.14806	0	N/A	N/A
8.252.223.2	69.243.47.55	1	68	0	0	1	68	0.267648	0	N/A	N/A
8.252.223.4	111.150.207.207	1	56	0	0	1	56	0.140909	0	N/A	N/A
8.252.223.9	215.158.61.209	1	809	0	0	1	809	0.269819	0	N/A	N/A
8.252.223.21	215.158.61.227	1	389	0	0	1	389	0.265236	0	N/A	N/A
8.252.223.65	111.151.106.216	1	56	0	0	1	56	0.175378	0	N/A	N/A
8.252.223.80	111.151.142.169	1	56	0	0	1	56	0.107151	0	N/A	N/A
8.252.223.115	112.220.206.101	1	56	0	0	1	56	0.033167	0	N/A	N/A
8.252.223.133	111.151.142.170	1	56	0	0	1	56	0.316184	0	N/A	N/A
8.252.223.141	100.50.96.237	1	1123	0	0	1	1123	0.079555	0	N/A	N/A
8.252.223.146	144.232.206.182	1	50	0	0	1	50	0.056016	0	N/A	N/A
8.252.223.153	48.131.158.227	1	56	0	0	1	56	0.256443	0	N/A	N/A
8.252.223.153	100.50.96.162	1	1133	0	0	1	1133	0.258414	0	N/A	N/A
8.252.223.162	215.158.6.212	1	56	0	0	1	56	0.099407	0	N/A	N/A
8.252.223.165	111.151.109.19	1	56	0	0	1	56	0.175436	0	N/A	N/A
8.252.223.176	192.227.190.25	1	1169	0	0	1	1169	0.229338	0	N/A	N/A
8.252.223.193	144.87.238.89	1	532	0	0	1	532	0.098769	0	N/A	N/A
8.252.223.203	100.50.100.169	1	97	0	0	1	97	0.152099	0	N/A	N/A
8.252.223.228	91.221.139.249	1	50	0	0	1	50	0.177924	0	N/A	N/A
8.252.223.247	111.151.109.51	1	56	0	0	1	56	0.106735	0	N/A	N/A
8.252.253.148	215.158.140.75	1	1055	1	1055	0	0	0.223731	0	N/A	N/A
8.252.253.190	136.25.188.244	1	134	1	134	0	0	0.086952	0	N/A	N/A
8.252.253.191	136.25.189.83	1	56	1	56	0	0	0.011233	0	N/A	N/A
8.252.253.196	215.158.239.35	1	56	1	56	0	0	0.089691	0	N/A	N/A
8.252.253.225	215.158.239.30	1	1460	1	1460	0	0	0.296785	0	N/A	N/A
8.252.253.235	215.158.238.96	1	1245	1	1245	0	0	0.253852	0	N/A	N/A
8.255.92.90	215.158.239.40	1	1001	1	1001	0	0	0.311535	0	N/A	N/A
8.255.92.100	215.158.239.31	1	1064	1	1064	0	0	0.279587	0	N/A	N/A
8.255.92.219	136.25.188.223	1	1197	1	1197	0	0	0.187404	0	N/A	N/A
8.255.92.231	136.25.188.52	1	1357	1	1357	0	0	0.079736	0	N/A	N/A
8.255.92.247	136.25.188.239	1	1245	1	1245	0	0	0.305936	0	N/A	N/A
14.30.152.49	109.1.40.220	1	56	1	56	0	0	0.204921	0	N/A	N/A
14.30.152.109	80.40.5.103	1	56	1	56	0	0	0.230245	0	N/A	N/A
14.83.226.55	97.126.18.27	1	77	1	77	0	0	0.0195	0	N/A	N/A
14.167.91.209	97.168.67.138	1	74	1	74	0	0	0.015113	0	N/A	N/A
16.139.132.170	159.140.232.210	1	50	0	0	1	50	0.006809	0	N/A	N/A
17.8.130.43	97.198.98.33	1	50	1	50	0	0	0.246333	0	N/A	N/A
17.9.174.108	212.164.136.31	1	56	1	56	0	0	0.082273	0	N/A	N/A
17.41.67.243	139.193.141.128	1	50	1	50	0	0	0.071283	0	N/A	N/A
17.60.158.29	80.38.14.1	1	80	1	80	0	0	0.082661	0	N/A	N/A
17.61.177.225	98.190.123.125	1	56	1	56	0	0	0.310208	0	N/A	N/A
17.114.182.234	139.163.27.106	1	50	1	50	0	0	0.111869	0	N/A	N/A
17.143.241.23	215.158.140.74	1	50	1	50	0	0	0.035588	0	N/A	N/A
17.214.49.158	50.224.49.212	1	56	1	56	0	0	0.072327	0	N/A	N/A
17.214.49.159	138.98.250.39	1	56	1	56	0	0	0.00193	0	N/A	N/A
17.228.229.123	39.232.19.3	1	71	1	71	0	0	0.090943	0	N/A	N/A
18.51.113.202	139.193.141.143	1	56	1	56	0	0	0.058775	0	N/A	N/A
18.195.69.43	50.224.76.248	1	56	1	56	0	0	0.216556	0	N/A	N/A
18.202.90.214	133.178.227.19	1	1142	1	1142	0	0	0.092775	0	N/A	N/A
18.203.24.65	89.183.104.252	1	135	1	135	0	0	0.225705	0	N/A	N/A
18.203.140.199	50.224.76.234	1	56	1	56	0	0	0.27338	0	N/A	N/A
20.0.60.37	244.50.135.57	1	50	0	0	1	50	0.060437	0	N/A	N/A
20.1.101.63	241.193.172.231	1	50	0	0	1	50	0.160523	0	N/A	N/A
20.1.165.158	38.109.242.27	1	72	0	0	1	72	0.078353	0	N/A	N/A
20.6.2.242	241.193.172.231	1	50	0	0	1	50	0.182529	0	N/A	N/A
20.6.174.216	198.158.197.83	1	50	0	0	1	50	0.063499	0	N/A	N/A
20.8.60.247	98.246.18.142	1	50	0	0	1	50	0.30568	0	N/A	N/A
20.10.245.222	244.50.252.80	1	50	0	0	1	50	0.313496	0	N/A	N/A
20.11.156.156	128.50.111.189	1	64	0	0	1	64	0.185911	0	N/A	N/A
20.12.55.102	57.208.81.85	1	56	0	0	1	56	0.013271	0	N/A	N/A
20.12.201.115	207.74.135.104	1	75	0	0	1	75	0.223468	0	N/A	N/A
20.12.239.183	192.241.71.33	1	64	0	0	1	64	0.069837	0	N/A	N/A
20.17.218.28	207.40.216.126	1	70	0	0	1	70	0.002515	0	N/A	N/A
20.18.61.203	241.193.172.231	1	50	0	0	1	50	0.075069	0	N/A	N/A
20.22.48.55	241.193.172.231	1	50	0	0	1	50	0.218449	0	N/A	N/A
20.22.237.20	105.69.80.95	1	64	0	0	1	64	0.230355	0	N/A	N/A
20.23.62.72	241.193.172.231	1	50	0	0	1	50	0.157224	0	N/A	N/A
20.23.81.149	196.27.34.22	1	64	0	0	1	64	0.281569	0	N/A	N/A
20.23.89.163	118.118.197.67	1	52	0	0	1	52	0.153926	0	N/A	N/A
20.23.89.209	118.118.197.67	1	52	0	0	1	52	0.044982	0	N/A	N/A
20.23.224.171	241.193.172.231	1	50	0	0	1	50	0.213174	0	N/A	N/A
20.26.138.72	121.85.12.78	1	52	0	0	1	52	0.256819	0	N/A	N/A
20.28.251.128	127.178.205.225	1	94	0	0	1	94	0.074835	0	N/A	N/A
20.29.173.174	241.193.172.231	1	50	0	0	1	50	0.253643	0	N/A	N/A
20.31.9.130	60.99.62.67	1	56	0	0	1	56	0.063494	0	N/A	N/A
20.35.217.143	198.158.197.83	1	50	0	0	1	50	0.305566	0	N/A	N/A
20.36.39.97	75.62.16.8	1	50	0	0	1	50	0.018794	0	N/A	N/A
20.36.243.240	237.56.30.110	1	72	0	0	1	72	0.122296	0	N/A	N/A
20.39.163.30	119.118.101.44	1	98	0	0	1	98	0.188823	0	N/A	N/A
20.40.94.112	194.3.241.247	1	102	0	0	1	102	0.306426	0	N/A	N/A
20.40.212.184	126.249.170.38	1	64	0	0	1	64	0.226117	0	N/A	N/A
20.45.27.237	241.193.172.231	1	50	0	0	1	50	0.216305	0	N/A	N/A
20.46.49.123	119.53.61.253	1	74	0	0	1	74	0.151299	0	N/A	N/A
20.48.134.33	241.193.172.231	1	50	0	0	1	50	0.108057	0	N/A	N/A
20.50.206.104	199.21.144.221	1	56	0	0	1	56	0.280483	0	N/A	N/A
20.51.11.77	194.254.113.228	1	64	0	0	1	64	0.010338	0	N/A	N/A
20.51.11.226	194.254.113.228	1	64	0	0	1	64	0.31086	0	N/A	N/A
20.55.207.132	241.193.172.231	1	50	0	0	1	50	0.16124	0	N/A	N/A
20.56.11.198	207.86.206.147	1	64	0	0	1	64	0.212666	0	N/A	N/A
20.56.11.207	207.86.206.147	1	64	0	0	1	64	0.207753	0	N/A	N/A
20.56.11.217	207.86.206.147	1	64	0	0	1	64	0.204761	0	N/A	N/A
20.56.11.219	207.86.206.147	1	64	0	0	1	64	0.206887	0	N/A	N/A
20.56.11.238	207.86.206.147	1	64	0	0	1	64	0.223052	0	N/A	N/A
20.56.11.251	207.86.206.147	1	64	0	0	1	64	0.236891	0	N/A	N/A
20.57.115.218	114.188.137.86	1	64	0	0	1	64	0.194703	0	N/A	N/A
20.58.220.246	244.50.135.57	1	50	0	0	1	50	0.04211	0	N/A	N/A
20.60.205.174	241.193.172.231	1	50	0	0	1	50	0.186169	0	N/A	N/A
20.66.174.181	105.67.229.255	1	64	0	0	1	64	0.269382	0	N/A	N/A
20.66.174.200	105.67.229.255	1	64	0	0	1	64	0.002407	0	N/A	N/A
20.71.149.85	109.50.26.221	1	52	0	0	1	52	0.04717	0	N/A	N/A
20.72.180.202	197.198.143.21	1	64	0	0	1	64	0.006796	0	N/A	N/A
20.76.251.157	119.113.101.138	1	64	0	0	1	64	0.294606	0	N/A	N/A
20.77.189.16	241.193.172.231	1	50	0	0	1	50	0.261127	0	N/A	N/A
20.77.237.234	199.91.157.50	1	104	0	0	1	104	0.286887	0	N/A	N/A
20.78.8.219	241.193.172.231	1	50	0	0	1	50	0.262544	0	N/A	N/A
20.78.254.40	193.77.246.1	1	52	0	0	1	52	0.155223	0	N/A	N/A
20.79.14.183	75.62.16.8	1	50	0	0	1	50	0.295232	0	N/A	N/A
20.79.15.58	204.181.61.8	1	94	0	0	1	94	0.20357	0	N/A	N/A
20.80.227.53	241.193.172.231	1	50	0	0	1	50	0.134363	0	N/A	N/A
20.84.197.179	198.158.197.83	1	50	0	0	1	50	0.251617	0	N/A	N/A
20.88.201.52	131.148.78.220	1	70	0	0	1	70	0.071503	0	N/A	N/A
20.91.60.87	123.103.32.135	1	50	0	0	1	50	0.096738	0	N/A	N/A
20.103.220.203	105.91.130.234	1	64	0	0	1	64	0.117547	0	N/A	N/A
20.108.183.13	241.193.172.231	1	50	0	0	1	50	0.107211	0	N/A	N/A
20.109.158.145	38.191.160.210	1	64	0	0	1	64	0.261044	0	N/A	N/A
20.110.103.191	241.193.172.231	1	50	0	0	1	50	0.187128	0	N/A	N/A
20.115.87.149	159.29.222.236	1	60	0	0	1	60	0.222956	0	N/A	N/A
20.116.71.150	119.53.55.92	1	74	0	0	1	74	0.30673	0	N/A	N/A
20.116.86.175	120.224.249.156	1	64	0	0	1	64	0.042933	0	N/A	N/A
20.121.230.191	75.62.16.8	1	50	0	0	1	50	0.262661	0	N/A	N/A
20.123.27.191	241.193.172.231	1	50	0	0	1	50	0.05348	0	N/A	N/A
20.123.204.237	143.103.164.57	1	74	0	0	1	74	0.190632	0	N/A	N/A
20.126.178.42	204.159.86.166	1	60	0	0	1	60	0.02318	0	N/A	N/A
20.128.113.55	121.210.101.87	1	64	0	0	1	64	0.308993	0	N/A	N/A
20.133.58.35	194.224.74.188	1	56	0	0	1	56	0.162129	0	N/A	N/A
20.137.206.82	197.158.90.110	1	68	0	0	1	68	0.306437	0	N/A	N/A
20.141.65.115	127.73.248.114	1	65	0	0	1	65	0.318316	0	N/A	N/A
20.141.72.8	98.246.18.142	1	50	0	0	1	50	0.283353	0	N/A	N/A
20.142.18.239	157.89.137.50	1	76	0	0	1	76	0.056776	0	N/A	N/A
20.144.108.98	196.110.87.160	1	60	0	0	1	60	0.290616	0	N/A	N/A
20.145.137.58	126.245.36.66	1	64	0	0	1	64	0.31844	0	N/A	N/A
20.146.77.111	75.62.16.8	1	50	0	0	1	50	0.158174	0	N/A	N/A
20.146.101.44	116.245.10.37	1	64	0	0	1	64	0.088649	0	N/A	N/A
20.148.79.165	126.242.77.171	1	70	0	0	1	70	0.214088	0	N/A	N/A
20.150.17.213	224.42.193.39	1	72	0	0	1	72	0.047002	0	N/A	N/A
20.152.152.214	119.118.215.211	1	64	0	0	1	64	0.123785	0	N/A	N/A
20.152.211.165	241.193.172.231	1	50	0	0	1	50	0.045005	0	N/A	N/A
20.155.160.248	195.107.242.204	1	74	0	0	1	74	0.232686	0	N/A	N/A
20.155.175.15	114.186.2.203	1	56	0	0	1	56	0.142866	0	N/A	N/A
20.156.27.124	129.164.143.141	1	64	0	0	1	64	0.035634	0	N/A	N/A
20.160.108.64	197.32.179.188	1	64	0	0	1	64	0.180284	0	N/A	N/A
20.160.108.178	197.32.179.188	1	64	0	0	1	64	0.183891	0	N/A	N/A
20.161.57.121	142.177.236.195	1	52	0	0	1	52	0.176882	0	N/A	N/A
20.165.243.202	207.21.48.219	1	102	0	0	1	102	0.026782	0	N/A	N/A
20.167.239.40	104.39.86.219	1	52	0	0	1	52	0.022437	0	N/A	N/A
20.171.104.175	105.69.174.94	1	64	0	0	1	64	0.163809	0	N/A	N/A
20.173.130.183	105.69.65.45	1	64	0	0	1	64	0.251756	0	N/A	N/A
20.179.180.244	100.182.99.11	1	52	0	0	1	52	0.256569	0	N/A	N/A
20.179.180.251	100.182.99.11	1	52	0	0	1	52	0.254528	0	N/A	N/A
20.180.23.93	119.90.251.239	1	50	0	0	1	50	0.179841	0	N/A	N/A
20.180.195.204	195.5.157.88	1	75	0	0	1	75	0.006463	0	N/A	N/A
20.184.93.151	204.131.2.6	1	104	0	0	1	104	0.187953	0	N/A	N/A
20.184.152.176	35.32.201.204	1	52	0	0	1	52	0.146256	0	N/A	N/A
20.186.1.137	241.193.172.231	1	50	0	0	1	50	0.138475	0	N/A	N/A
20.188.6.165	207.86.5.51	1	52	0	0	1	52	0.139435	0	N/A	N/A
20.190.231.148	244.50.252.80	1	50	0	0	1	50	0.064255	0	N/A	N/A
20.191.97.30	195.57.214.194	1	64	0	0	1	64	0.010707	0	N/A	N/A
20.192.77.184	97.114.14.198	1	64	0	0	1	64	0.021797	0	N/A	N/A
20.192.77.213	97.114.14.198	1	64	0	0	1	64	0.00293	0	N/A	N/A
20.192.77.252	97.114.14.198	1	64	0	0	1	64	0.00437	0	N/A	N/A
20.192.127.194	219.54.208.76	1	52	0	0	1	52	0.197197	0	N/A	N/A
20.192.187.28	149.244.214.49	1	102	0	0	1	102	0.18397	0	N/A	N/A
20.193.129.180	122.196.32.160	1	110	0	0	1	110	0.042379	0	N/A	N/A
20.194.30.237	74.19.242.37	1	80	0	0	1	80	0.167852	0	N/A	N/A
20.194.31.103	133.65.203.178	1	50	0	0	1	50	0.191432	0	N/A	N/A
20.194.218.172	207.61.1.20	1	50	0	0	1	50	0.267813	0	N/A	N/A
20.197.151.122	198.158.197.83	1	50	0	0	1	50	0.027505	0	N/A	N/A
20.198.1.106	206.161.17.19	1	108	0	0	1	108	0.011589	0	N/A	N/A
20.199.231.16	42.130.15.250	1	56	0	0	1	56	0.005072	0	N/A	N/A
20.200.102.138	136.98.166.244	1	52	0	0	1	52	0.116231	0	N/A	N/A
20.201.137.167	241.193.172.231	1	50	0	0	1	50	0.131288	0	N/A	N/A
20.202.19.26	121.20.3.181	1	62	0	0	1	62	0.157736	0	N/A	N/A
20.203.27.170	99.227.122.48	1	64	0	0	1	64	0.150238	0	N/A	N/A
20.203.247.13	205.122.250.133	1	70	0	0	1	70	0.239313	0	N/A	N/A
20.205.61.64	119.124.126.147	1	64	0	0	1	64	0.278306	0	N/A	N/A
20.207.97.201	158.200.200.182	1	74	0	0	1	74	0.043479	0	N/A	N/A
20.207.99.181	50.233.33.66	1	64	0	0	1	64	0.142679	0	N/A	N/A
20.207.104.197	56.114.254.251	1	50	0	0	1	50	0.255303	0	N/A	N/A
20.209.104.183	99.252.71.23	1	64	0	0	1	64	0.254374	0	N/A	N/A
20.209.105.40	99.252.71.23	1	64	0	0	1	64	0.256601	0	N/A	N/A
20.209.105.61	99.252.71.23	1	64	0	0	1	64	0.248593	0	N/A	N/A
20.209.105.86	99.252.71.23	1	64	0	0	1	64	0.230518	0	N/A	N/A
20.209.105.105	99.252.71.23	1	64	0	0	1	64	0.199869	0	N/A	N/A
20.210.194.90	105.140.151.19	1	56	0	0	1	56	0.262128	0	N/A	N/A
20.211.242.145	198.158.197.83	1	50	0	0	1	50	0.095968	0	N/A	N/A
20.214.92.24	194.227.222.32	1	52	0	0	1	52	0.247191	0	N/A	N/A
20.215.154.134	114.81.52.75	1	52	0	0	1	52	0.26614	0	N/A	N/A
20.216.81.48	156.135.50.209	1	76	0	0	1	76	0.288232	0	N/A	N/A
20.218.145.68	105.66.208.194	1	64	0	0	1	64	0.17808	0	N/A	N/A
20.218.246.145	196.200.138.242	1	60	0	0	1	60	0.036943	0	N/A	N/A
20.219.202.16	109.14.210.47	1	78	0	0	1	78	0.259623	0	N/A	N/A
20.220.151.14	195.105.10.117	1	64	0	0	1	64	0.077248	0	N/A	N/A
20.220.176.41	116.145.80.11	1	56	0	0	1	56	0.315507	0	N/A	N/A
20.221.58.233	120.226.229.55	1	52	0	0	1	52	0.053827	0	N/A	N/A
20.221.70.27	27.157.204.221	1	64	0	0	1	64	0.103068	0	N/A	N/A
20.223.149.112	149.5.4.54	1	67	0	0	1	67	0.158227	0	N/A	N/A
20.225.17.0	131.182.45.240	1	64	0	0	1	64	0.310893	0	N/A	N/A
20.225.17.9	131.182.45.240	1	64	0	0	1	64	0.309329	0	N/A	N/A
20.225.17.124	131.182.45.240	1	64	0	0	1	64	0.045257	0	N/A	N/A
20.228.35.119	114.184.74.244	1	64	0	0	1	64	0.017362	0	N/A	N/A
20.228.112.245	241.193.172.231	1	50	0	0	1	50	0.161289	0	N/A	N/A
20.228.238.167	118.116.113.16	1	52	0	0	1	52	0.173161	0	N/A	N/A
20.229.165.77	203.119.179.29	1	56	0	0	1	56	0.145654	0	N/A	N/A
20.232.168.139	38.21.156.204	1	82	0	0	1	82	0.315032	0	N/A	N/A
20.232.168.184	38.21.156.204	1	82	0	0	1	82	0.254742	0	N/A	N/A
20.232.168.234	38.21.156.204	1	82	0	0	1	82	0.063783	0	N/A	N/A
20.232.168.244	38.21.156.204	1	82	0	0	1	82	0.095656	0	N/A	N/A
20.233.0.202	130.72.77.147	1	70	0	0	1	70	0.099001	0	N/A	N/A
20.233.26.61	105.69.131.14	1	68	0	0	1	68	0.062623	0	N/A	N/A
20.235.151.143	156.154.162.20	1	132	0	0	1	132	0.086358	0	N/A	N/A
20.236.115.203	207.195.79.10	1	64	0	0	1	64	0.146202	0	N/A	N/A
20.237.236.139	120.20.26.77	1	56	0	0	1	56	0.036484	0	N/A	N/A
20.238.67.67	73.107.177.200	1	64	0	0	1	64	0.102766	0	N/A	N/A
20.238.141.216	123.156.103.111	1	64	0	0	1	64	0.226075	0	N/A	N/A
20.238.143.29	123.156.103.111	1	64	0	0	1	64	0.021573	0	N/A	N/A
20.243.162.180	42.42.193.65	1	52	0	0	1	52	0.078912	0	N/A	N/A
20.247.192.219	216.132.214.228	1	52	0	0	1	52	0.159539	0	N/A	N/A
20.248.74.155	120.118.153.124	1	52	0	0	1	52	0.075604	0	N/A	N/A
20.248.213.9	193.38.90.82	1	64	0	0	1	64	0.170254	0	N/A	N/A
20.250.241.132	143.76.183.243	1	102	0	0	1	102	0.059917	0	N/A	N/A
20.252.208.29	120.240.172.30	1	64	0	0	1	64	0.046919	0	N/A	N/A
20.253.69.47	195.15.69.240	1	52	0	0	1	52	0.114676	0	N/A	N/A
22.5.178.18	138.98.250.43	1	56	1	56	0	0	0.290899	0	N/A	N/A
22.45.211.80	247.136.237.185	1	50	1	50	0	0	0.040922	0	N/A	N/A
22.58.9.48	215.158.103.206	1	73	1	73	0	0	0.238259	0	N/A	N/A
22.59.4.26	207.125.234.7	1	50	0	0	1	50	0.262059	0	N/A	N/A
22.59.5.218	130.187.20.255	1	88	0	0	1	88	0.284788	0	N/A	N/A
22.59.5.231	92.180.56.187	1	50	0	0	1	50	0.186225	0	N/A	N/A
22.59.31.125	127.255.93.100	1	50	0	0	1	50	0.195008	0	N/A	N/A
22.59.36.31	205.109.5.113	1	50	0	0	1	50	0.190299	0	N/A	N/A
26.222.84.157	136.25.188.255	1	50	1	50	0	0	0.240166	0	N/A	N/A
26.222.226.85	136.25.188.242	1	56	1	56	0	0	0.197924	0	N/A	N/A
27.10.93.205	97.168.79.78	1	56	1	56	0	0	0.292388	0	N/A	N/A
27.11.142.84	97.198.118.56	1	56	1	56	0	0	0.040489	0	N/A	N/A
27.11.149.50	220.55.82.107	1	64	1	64	0	0	0.271599	0	N/A	N/A
27.14.151.223	99.73.102.50	1	138	1	138	0	0	0.055533	0	N/A	N/A
27.22.184.84	136.25.189.15	1	56	1	56	0	0	0.138881	0	N/A	N/A
27.40.0.127	247.136.209.128	1	68	1	68	0	0	0.094366	0	N/A	N/A
27.40.86.38	139.163.82.75	1	50	1	50	0	0	0.197286	0	N/A	N/A
27.45.162.148	192.67.136.193	1	50	1	50	0	0	0.07218	0	N/A	N/A
27.48.25.9	246.253.168.231	1	230	1	230	0	0	0.20388	0	N/A	N/A
27.74.112.152	50.224.76.234	1	50	1	50	0	0	0.15349	0	N/A	N/A
27.75.124.50	89.183.104.171	1	56	1	56	0	0	0.094631	0	N/A	N/A
27.83.62.64	89.183.104.155	1	319	1	319	0	0	0.076962	0	N/A	N/A
27.83.118.136	89.183.104.175	1	56	1	56	0	0	0.194955	0	N/A	N/A
27.86.81.55	50.224.76.230	1	68	1	68	0	0	0.078677	0	N/A	N/A
27.108.97.114	92.27.194.147	1	56	1	56	0	0	0.232728	0	N/A	N/A
27.127.250.105	111.20.168.180	1	50	1	50	0	0	0.157785	0	N/A	N/A
27.148.109.131	92.27.219.185	1	149	1	149	0	0	0.0505	0	N/A	N/A
27.149.201.213	139.163.26.146	1	111	1	111	0	0	0.213984	0	N/A	N/A
27.160.143.95	247.136.181.127	1	50	1	50	0	0	0.047725	0	N/A	N/A
27.178.41.9	215.158.238.106	1	1277	1	1277	0	0	0.118076	0	N/A	N/A
27.178.41.9	215.158.238.99	1	1325	1	1325	0	0	0.204566	0	N/A	N/A
27.178.41.9	136.25.188.252	1	1309	1	1309	0	0	0.209926	0	N/A	N/A
27.178.41.9	215.158.238.133	1	1437	1	1437	0	0	0.265443	0	N/A	N/A
27.178.41.18	133.178.226.77	1	1357	1	1357	0	0	0.215213	0	N/A	N/A
27.178.41.40	136.25.188.210	1	1213	1	1213	0	0	0.276932	0	N/A	N/A
27.202.117.216	92.27.26.238	1	50	1	50	0	0	0.212328	0	N/A	N/A
27.202.117.216	220.55.169.27	1	50	1	50	0	0	0.224145	0	N/A	N/A
27.202.117.216	220.55.173.147	1	50	1	50	0	0	0.249458	0	N/A	N/A
27.231.94.211	91.231.195.136	1	56	1	56	0	0	0.229604	0	N/A	N/A
27.253.69.248	100.92.51.73	1	437	1	437	0	0	0.138051	0	N/A	N/A
29.89.47.5	192.67.154.172	1	136	1	136	0	0	0.070089	0	N/A	N/A
29.89.47.5	109.1.54.101	1	52	1	52	0	0	0.151944	0	N/A	N/A
29.123.209.149	133.178.226.29	1	56	1	56	0	0	0.104321	0	N/A	N/A
29.123.209.236	215.158.239.59	1	1389	1	1389	0	0	0.171758	0	N/A	N/A
29.163.53.3	92.27.219.244	1	52	1	52	0	0	0.14783	0	N/A	N/A
29.169.62.64	89.183.104.231	1	52	1	52	0	0	0.100265	0	N/A	N/A
29.170.153.193	92.27.219.211	1	52	1	52	0	0	0.182592	0	N/A	N/A
29.176.208.57	50.224.118.159	1	56	1	56	0	0	0.205108	0	N/A	N/A
29.196.111.121	192.67.128.252	1	58	1	58	0	0	0.295218	0	N/A	N/A
29.204.172.105	80.42.183.31	1	52	1	52	0	0	0.011158	0	N/A	N/A
29.206.158.114	192.67.178.158	1	56	1	56	0	0	0.304319	0	N/A	N/A
29.209.14.199	133.32.39.10	1	284	1	284	0	0	0.118806	0	N/A	N/A
29.209.59.164	136.25.189.88	1	1261	1	1261	0	0	0.277171	0	N/A	N/A
29.209.59.173	215.158.239.70	1	56	1	56	0	0	0.291161	0	N/A	N/A
29.209.59.199	136.25.189.17	1	56	1	56	0	0	0.051874	0	N/A	N/A
29.211.4.138	215.158.238.248	1	64	1	64	0	0	0.251184	0	N/A	N/A
29.211.5.121	136.25.189.33	1	1197	1	1197	0	0	0.214886	0	N/A	N/A
29.211.5.201	215.158.239.18	1	1496	1	1496	0	0	0.212391	0	N/A	N/A
29.211.5.210	215.158.239.32	1	56	1	56	0	0	0.113886	0	N/A	N/A
29.211.5.244	136.25.189.80	1	1325	1	1325	0	0	0.233894	0	N/A	N/A
29.211.6.10	215.158.238.83	1	1373	1	1373	0	0	0.274165	0	N/A	N/A
29.211.6.46	136.25.188.237	1	1373	1	1373	0	0	0.018244	0	N/A	N/A
29.211.6.95	133.178.227.41	1	56	1	56	0	0	0.191042	0	N/A	N/A
29.211.6.183	215.158.140.229	1	1121	1	1121	0	0	0.122038	0	N/A	N/A
29.211.6.201	133.178.227.16	1	1038	1	1038	0	0	0.225336	0	N/A	N/A
29.211.93.22	215.158.239.87	1	56	1	56	0	0	0.099772	0	N/A	N/A
29.211.93.41	136.25.188.237	1	1213	1	1213	0	0	0.083762	0	N/A	N/A
29.211.122.247	133.178.226.29	1	1213	1	1213	0	0	0.289521	0	N/A	N/A
29.211.164.254	215.158.239.207	1	141	1	141	0	0	0.057823	0	N/A	N/A
29.211.165.20	136.25.189.32	1	56	1	56	0	0	0.101779	0	N/A	N/A
29.211.214.32	215.158.199.221	1	115	0	0	1	115	0.317904	0	N/A	N/A
29.211.214.82	89.127.177.207	1	85	0	0	1	85	0.156361	0	N/A	N/A
29.211.214.82	89.127.177.219	1	85	0	0	1	85	0.170805	0	N/A	N/A
29.211.214.82	139.241.75.102	1	85	0	0	1	85	0.244605	0	N/A	N/A
29.211.214.254	215.158.30.54	1	94	0	0	1	94	0.107589	0	N/A	N/A
29.211.228.152	133.178.227.2	1	1053	1	1053	0	0	0.17921	0	N/A	N/A
29.211.228.165	136.25.189.16	1	1245	1	1245	0	0	0.148082	0	N/A	N/A
29.211.228.168	133.178.227.14	1	56	1	56	0	0	0.141237	0	N/A	N/A
29.211.228.176	136.25.189.83	1	1293	1	1293	0	0	0.318676	0	N/A	N/A
29.211.228.199	136.25.189.31	1	1437	1	1437	0	0	0.266777	0	N/A	N/A
29.211.228.200	136.25.189.0	1	1197	1	1197	0	0	0.297438	0	N/A	N/A
29.211.228.201	215.158.238.176	1	1092	1	1092	0	0	0.060416	0	N/A	N/A
29.211.228.202	215.158.238.223	1	56	1	56	0	0	0.027874	0	N/A	N/A
29.211.228.219	133.178.227.16	1	1048	1	1048	0	0	0.19517	0	N/A	N/A
29.211.228.250	215.158.140.241	1	1223	1	1223	0	0	0.295969	0	N/A	N/A
29.211.238.65	133.178.226.76	1	989	1	989	0	0	0.172714	0	N/A	N/A
29.212.42.247	215.158.238.196	1	1357	1	1357	0	0	0.241157	0	N/A	N/A
29.212.43.162	99.74.87.229	1	1261	1	1261	0	0	0.254534	0	N/A	N/A
29.212.43.162	99.74.87.214	1	1229	1	1229	0	0	0.261021	0	N/A	N/A
29.212.180.202	136.25.189.83	1	1357	1	1357	0	0	0.20387	0	N/A	N/A
29.212.180.213	136.25.189.82	1	56	1	56	0	0	0.092939	0	N/A	N/A
29.212.180.227	136.25.189.13	1	1373	1	1373	0	0	0.215165	0	N/A	N/A
29.212.189.48	136.25.189.95	1	83	1	83	0	0	0.061434	0	N/A	N/A
29.212.195.42	215.158.238.66	1	1229	1	1229	0	0	0.144298	0	N/A	N/A
29.212.196.32	215.158.238.45	1	1197	1	1197	0	0	0.053418	0	N/A	N/A
29.212.196.32	136.25.188.179	1	1309	1	1309	0	0	0.215956	0	N/A	N/A
29.212.197.8	133.178.226.224	1	64	1	64	0	0	0.186627	0	N/A	N/A
29.212.198.104	215.158.238.45	1	1293	1	1293	0	0	0.117365	0	N/A	N/A
29.212.198.151	215.158.238.75	1	1277	1	1277	0	0	0.178717	0	N/A	N/A
29.212.198.183	215.158.239.59	1	56	1	56	0	0	0.145999	0	N/A	N/A
29.212.199.5	215.158.239.85	1	1325	1	1325	0	0	0.288842	0	N/A	N/A
29.212.199.20	215.158.239.94	1	1213	1	1213	0	0	0.2576	0	N/A	N/A
29.212.199.27	136.25.189.83	1	56	1	56	0	0	0.150393	0	N/A	N/A
29.212.199.54	136.25.189.80	1	1213	1	1213	0	0	0.096347	0	N/A	N/A
29.212.199.58	215.158.239.93	1	1261	1	1261	0	0	0.224678	0	N/A	N/A
29.212.199.227	136.25.189.34	1	1197	1	1197	0	0	0.3143	0	N/A	N/A
29.213.195.55	215.158.238.132	1	56	1	56	0	0	0.118093	0	N/A	N/A
29.213.195.55	136.25.188.179	1	56	1	56	0	0	0.19979	0	N/A	N/A
29.213.195.69	215.158.238.96	1	1165	1	1165	0	0	0.088403	0	N/A	N/A
29.213.195.69	136.25.188.253	1	1101	1	1101	0	0	0.150002	0	N/A	N/A
29.213.216.255	136.25.188.179	1	1149	1	1149	0	0	0.136532	0	N/A	N/A
29.213.219.42	215.158.239.78	1	1373	1	1373	0	0	0.239675	0	N/A	N/A
29.213.219.59	215.158.239.76	1	1330	1	1330	0	0	0.240243	0	N/A	N/A
29.213.219.69	136.25.189.14	1	1303	1	1303	0	0	0.26636	0	N/A	N/A
29.213.219.104	215.158.239.85	1	56	1	56	0	0	0.087668	0	N/A	N/A
29.214.64.161	136.25.188.53	1	56	1	56	0	0	0.211436	0	N/A	N/A
29.214.69.9	136.25.189.87	1	83	1	83	0	0	0.119141	0	N/A	N/A
29.214.71.87	136.25.188.220	1	1181	1	1181	0	0	0.261077	0	N/A	N/A
29.214.71.95	215.158.238.134	1	1229	1	1229	0	0	0.204873	0	N/A	N/A
29.214.73.87	215.158.239.94	1	1325	1	1325	0	0	0.230173	0	N/A	N/A
29.214.73.92	215.158.239.50	1	56	1	56	0	0	0.06715	0	N/A	N/A
29.214.73.149	215.158.239.50	1	56	1	56	0	0	0.004173	0	N/A	N/A
29.214.73.158	136.25.189.13	1	1181	1	1181	0	0	0.189149	0	N/A	N/A
29.214.73.167	136.25.189.28	1	1229	1	1229	0	0	0.305713	0	N/A	N/A
29.214.73.171	136.25.189.57	1	56	1	56	0	0	0.181484	0	N/A	N/A
29.214.108.32	133.178.227.16	1	56	1	56	0	0	0.185218	0	N/A	N/A
29.214.108.91	136.25.188.53	1	76	1	76	0	0	0.074935	0	N/A	N/A
29.214.108.122	133.178.226.29	1	56	1	56	0	0	0.006382	0	N/A	N/A
29.214.108.147	109.222.201.99	1	1504	1	1504	0	0	0.305292	0	N/A	N/A
29.214.108.164	215.158.239.94	1	56	1	56	0	0	0.002459	0	N/A	N/A
29.214.108.191	136.25.188.176	1	1426	1	1426	0	0	0.059153	0	N/A	N/A
29.214.108.202	136.25.189.28	1	1213	1	1213	0	0	0.290077	0	N/A	N/A
29.214.108.203	136.25.189.83	1	56	1	56	0	0	0.165473	0	N/A	N/A
29.214.108.207	215.158.239.86	1	56	1	56	0	0	0.058845	0	N/A	N/A
29.214.108.248	215.158.140.241	1	1084	1	1084	0	0	0.055359	0	N/A	N/A
29.214.109.128	215.158.238.221	1	56	1	56	0	0	0.027262	0	N/A	N/A
29.214.109.128	215.158.239.71	1	1325	1	1325	0	0	0.109722	0	N/A	N/A
29.214.109.153	215.158.238.220	1	56	1	56	0	0	0.014681	0	N/A	N/A
29.214.109.164	215.158.239.93	1	56	1	56	0	0	0.073449	0	N/A	N/A
29.214.193.218	215.158.238.160	1	84	1	84	0	0	0.076933	0	N/A	N/A
29.214.217.194	97.126.26.71	1	124	1	124	0	0	0.212958	0	N/A	N/A
29.238.95.87	92.27.219.150	1	75	1	75	0	0	0.265713	0	N/A	N/A
29.251.85.242	92.27.219.182	1	319	1	319	0	0	0.116676	0	N/A	N/A
30.58.153.177	92.27.27.148	1	50	1	50	0	0	0.112413	0	N/A	N/A
30.73.89.29	136.25.188.52	1	653	1	653	0	0	0.02475	0	N/A	N/A
30.73.92.229	136.25.188.220	1	717	1	717	0	0	0.030549	0	N/A	N/A
30.73.103.225	136.25.188.220	1	797	1	797	0	0	0.218699	0	N/A	N/A
30.73.150.99	136.25.188.163	1	64	1	64	0	0	0.017143	0	N/A	N/A
30.249.194.138	215.158.238.94	1	1181	1	1181	0	0	0.209318	0	N/A	N/A
32.167.157.157	109.81.202.72	1	72	1	72	0	0	0.311188	0	N/A	N/A
33.0.174.150	220.82.3.149	1	135	1	135	0	0	0.184465	0	N/A	N/A
33.3.174.238	109.1.35.229	1	56	1	56	0	0	0.130442	0	N/A	N/A
33.57.77.135	89.183.104.231	1	50	1	50	0	0	0.039876	0	N/A	N/A
33.57.77.148	192.64.212.218	1	163	1	163	0	0	0.040809	0	N/A	N/A
33.57.78.127	92.27.219.49	1	50	1	50	0	0	0.078439	0	N/A	N/A
33.57.79.35	80.41.39.71	1	50	1	50	0	0	0.279203	0	N/A	N/A
33.57.79.43	89.183.104.252	1	773	1	773	0	0	0.15303	0	N/A	N/A
33.63.84.13	192.67.150.17	1	50	1	50	0	0	0.229822	0	N/A	N/A
33.83.241.162	92.27.219.154	1	158	1	158	0	0	0.213046	0	N/A	N/A
33.108.208.31	92.27.194.147	1	56	1	56	0	0	0.292786	0	N/A	N/A
33.118.223.162	92.27.27.165	1	56	1	56	0	0	0.245388	0	N/A	N/A
33.134.143.145	139.193.141.139	1	50	1	50	0	0	0.282772	0	N/A	N/A
33.148.8.234	210.158.44.161	1	50	1	50	0	0	0.041857	0	N/A	N/A
33.148.87.29	220.20.200.65	1	56	1	56	0	0	0.310634	0	N/A	N/A
33.156.48.177	111.146.221.84	1	74	1	74	0	0	0.115182	0	N/A	N/A
33.157.240.98	92.162.253.141	1	56	1	56	0	0	0.21422	0	N/A	N/A
33.203.17.73	89.183.104.250	1	174	1	174	0	0	0.223636	0	N/A	N/A
33.204.239.100	139.47.239.94	1	108	1	108	0	0	0.118535	0	N/A	N/A
33.207.31.23	192.64.249.97	1	285	1	285	0	0	0.0116	0	N/A	N/A
33.209.217.37	215.158.238.190	1	1053	1	1053	0	0	0.248379	0	N/A	N/A
33.209.217.44	133.178.227.2	1	1186	1	1186	0	0	0.289439	0	N/A	N/A
33.209.217.212	215.158.238.66	1	1447	1	1447	0	0	0.230425	0	N/A	N/A
33.209.217.220	215.158.238.73	1	1437	1	1437	0	0	0.272231	0	N/A	N/A
33.209.217.222	133.178.226.80	1	1213	1	1213	0	0	0.248238	0	N/A	N/A
33.209.218.65	215.158.239.4	1	1472	1	1472	0	0	0.26384	0	N/A	N/A
33.209.218.84	246.253.234.255	1	610	1	610	0	0	0.023717	0	N/A	N/A
33.209.218.117	215.158.239.17	1	1481	1	1481	0	0	0.285459	0	N/A	N/A
33.209.219.41	215.158.140.75	1	1051	1	1051	0	0	0.065105	0	N/A	N/A
33.209.219.63	215.158.238.134	1	1133	1	1133	0	0	0.007025	0	N/A	N/A
33.209.219.75	136.25.189.29	1	1245	1	1245	0	0	0.138711	0	N/A	N/A
33.216.14.9	92.27.219.150	1	62	1	62	0	0	0.299671	0	N/A	N/A
33.221.186.163	215.158.140.76	1	56	1	56	0	0	0.00896	0	N/A	N/A
33.221.186.184	215.158.238.241	1	1088	1	1088	0	0	0.141573	0	N/A	N/A
33.233.141.2	129.236.73.9	1	490	0	0	1	490	0.17677	0	N/A	N/A
33.233.141.5	205.127.108.113	1	269	0	0	1	269	0.078522	0	N/A	N/A
33.233.141.11	205.127.108.114	1	56	0	0	1	56	0.302063	0	N/A	N/A
33.233.141.13	123.129.29.202	1	50	0	0	1	50	0.076448	0	N/A	N/A
33.233.141.44	205.127.108.117	1	546	0	0	1	546	0.105439	0	N/A	N/A
33.233.141.107	205.127.108.113	1	56	0	0	1	56	0.090389	0	N/A	N/A
33.233.141.232	114.75.129.228	1	139	0	0	1	139	0.077568	0	N/A	N/A
33.237.27.248	50.224.76.235	1	64	1	64	0	0	0.20763	0	N/A	N/A
33.239.214.185	215.158.238.140	1	1309	1	1309	0	0	0.307877	0	N/A	N/A
33.245.64.102	92.27.219.251	1	52	1	52	0	0	0.221856	0	N/A	N/A
33.250.73.120	144.86.146.31	1	56	1	56	0	0	0.268558	0	N/A	N/A
33.251.115.74	50.224.76.248	1	56	1	56	0	0	0.297777	0	N/A	N/A
34.12.231.51	133.156.253.8	1	74	0	0	1	74	0.255818	0	N/A	N/A
34.14.230.153	230.8.63.83	1	52	0	0	1	52	0.235431	0	N/A	N/A
34.18.234.229	77.41.116.42	1	52	0	0	1	52	0.171862	0	N/A	N/A
34.53.28.154	140.147.60.22	1	60	0	0	1	60	0.318848	0	N/A	N/A
34.70.10.171	68.66.63.243	1	52	0	0	1	52	0.042812	0	N/A	N/A
34.79.44.21	77.25.219.243	1	56	0	0	1	56	0.138353	0	N/A	N/A
34.97.139.87	152.34.169.183	1	108	0	0	1	108	0.151364	0	N/A	N/A
34.121.51.153	58.140.87.251	1	56	0	0	1	56	0.104503	0	N/A	N/A
34.129.111.8	35.32.116.89	1	52	0	0	1	52	0.06584	0	N/A	N/A
34.131.189.10	94.192.198.144	1	175	0	0	1	175	0.177457	0	N/A	N/A
34.131.218.54	92.27.160.227	1	52	0	0	1	52	0.078875	0	N/A	N/A
34.150.30.210	91.231.204.248	1	52	0	0	1	52	0.105285	0	N/A	N/A
34.184.102.99	109.222.219.165	1	67	1	67	0	0	0.022484	0	N/A	N/A
34.203.209.63	89.153.122.221	1	52	0	0	1	52	0.204766	0	N/A	N/A
34.253.85.124	152.36.204.40	1	52	0	0	1	52	0.012368	0	N/A	N/A
35.33.19.191	92.27.219.172	1	78	1	78	0	0	0.275621	0	N/A	N/A
35.33.20.54	92.27.219.145	1	78	1	78	0	0	0.286433	0	N/A	N/A
35.55.57.164	35.56.97.26	1	100	1	100	0	0	0.108167	0	N/A	N/A
35.55.57.164	35.56.96.200	1	120	1	120	0	0	0.136337	0	N/A	N/A
35.56.3.196	80.38.62.154	1	50	1	50	0	0	0.117513	0	N/A	N/A
35.56.96.53	103.251.123.57	1	56	0	0	1	56	0.225448	0	N/A	N/A
35.56.97.26	89.155.187.166	1	56	0	0	1	56	0.134485	0	N/A	N/A
35.56.98.12	97.94.119.43	1	50	0	0	1	50	0.062592	0	N/A	N/A
35.56.98.12	193.51.144.93	1	50	0	0	1	50	0.181455	0	N/A	N/A
35.56.98.12	247.39.103.240	1	50	0	0	1	50	0.276096	0	N/A	N/A
35.56.98.42	198.30.207.215	1	117	0	0	1	117	0.24538	0	N/A	N/A
35.56.98.220	120.171.208.194	1	56	0	0	1	56	0.257077	0	N/A	N/A
35.56.98.241	133.107.27.12	1	60	0	0	1	60	0.148224	0	N/A	N/A
35.56.101.86	107.10.167.2	1	130	0	0	1	130	0.253909	0	N/A	N/A
35.56.102.252	123.78.93.170	1	97	0	0	1	97	0.163162	0	N/A	N/A
35.61.219.120	92.27.194.147	1	56	1	56	0	0	0.15236	0	N/A	N/A
35.61.221.74	92.27.219.220	1	56	1	56	0	0	0.232715	0	N/A	N/A
36.101.219.202	98.128.54.25	1	136	1	136	0	0	0.300577	0	N/A	N/A
37.49.117.112	80.27.153.44	1	50	1	50	0	0	0.008951	0	N/A	N/A
38.1.76.196	50.224.89.243	1	50	1	50	0	0	0.249457	0	N/A	N/A
38.20.151.93	215.158.238.176	1	1041	1	1041	0	0	0.138532	0	N/A	N/A
38.28.61.203	80.41.21.106	1	50	1	50	0	0	0.278268	0	N/A	N/A
38.50.24.140	139.163.23.75	1	50	1	50	0	0	0.114166	0	N/A	N/A
38.51.98.253	215.158.238.149	1	1229	1	1229	0	0	0.233608	0	N/A	N/A
38.55.41.152	109.222.230.147	1	56	1	56	0	0	0.005086	0	N/A	N/A
38.64.90.251	246.253.248.211	1	92	1	92	0	0	0.060819	0	N/A	N/A
38.65.11.4	220.55.100.196	1	80	1	80	0	0	0.081804	0	N/A	N/A
38.71.251.123	192.64.223.86	1	50	1	50	0	0	0.270397	0	N/A	N/A
38.93.215.114	247.136.154.209	1	52	1	52	0	0	0.1327	0	N/A	N/A
38.104.11.3	215.158.238.135	1	1229	1	1229	0	0	0.272981	0	N/A	N/A
38.104.11.8	133.178.226.80	1	1357	1	1357	0	0	0.265416	0	N/A	N/A
38.104.11.16	133.178.226.38	1	56	1	56	0	0	0.170001	0	N/A	N/A
38.104.11.18	215.158.238.114	1	1229	1	1229	0	0	0.150618	0	N/A	N/A
38.104.11.40	136.25.188.254	1	1229	1	1229	0	0	0.293086	0	N/A	N/A
38.104.11.55	215.158.238.140	1	1213	1	1213	0	0	0.105512	0	N/A	N/A
38.104.11.55	215.158.238.72	1	1213	1	1213	0	0	0.180224	0	N/A	N/A
38.104.11.118	133.178.227.57	1	1064	1	1064	0	0	0.162815	0	N/A	N/A
38.104.11.119	215.158.238.95	1	1229	1	1229	0	0	0.108911	0	N/A	N/A
38.116.208.73	109.1.8.75	1	52	1	52	0	0	0.089524	0	N/A	N/A
38.126.0.29	133.54.16.199	1	56	1	56	0	0	0.208041	0	N/A	N/A
38.169.89.133	159.137.247.157	1	64	1	64	0	0	0.288881	0	N/A	N/A
38.172.44.223	80.42.140.207	1	52	1	52	0	0	0.181067	0	N/A	N/A
38.173.92.241	192.64.211.88	1	106	1	106	0	0	0.030552	0	N/A	N/A
38.173.119.228	109.222.200.93	1	52	1	52	0	0	0.261499	0	N/A	N/A
38.173.219.219	192.67.136.193	1	52	1	52	0	0	0.211621	0	N/A	N/A
38.182.80.118	246.253.13.37	1	64	1	64	0	0	0.029433	0	N/A	N/A
38.188.120.223	39.218.218.10	1	64	1	64	0	0	0.266386	0	N/A	N/A
38.188.120.223	39.218.218.8	1	64	1	64	0	0	0.289643	0	N/A	N/A
38.188.120.223	39.218.218.23	1	64	1	64	0	0	0.317404	0	N/A	N/A
38.189.61.69	215.158.140.177	1	56	1	56	0	0	0.185342	0	N/A	N/A
38.189.239.232	109.1.16.219	1	135	1	135	0	0	0.192254	0	N/A	N/A
38.206.2.171	215.158.238.140	1	1069	1	1069	0	0	0.086142	0	N/A	N/A
38.206.161.73	215.158.238.66	1	1005	1	1005	0	0	0.288191	0	N/A	N/A
38.227.161.11	108.134.119.54	1	50	1	50	0	0	0.100804	0	N/A	N/A
38.227.164.16	39.239.232.133	1	56	1	56	0	0	0.107572	0	N/A	N/A
38.227.166.197	108.134.118.208	1	68	1	68	0	0	0.244114	0	N/A	N/A
39.1.241.183	225.221.13.99	1	52	0	0	1	52	0.288426	0	N/A	N/A
39.4.11.42	255.133.229.164	1	100	0	0	1	100	0.113143	0	N/A	N/A
39.7.225.106	197.158.72.181	1	52	0	0	1	52	0.095838	0	N/A	N/A
39.8.221.73	59.150.123.134	1	64	0	0	1	64	0.3187	0	N/A	N/A
39.9.130.37	69.246.57.214	1	60	0	0	1	60	0.021019	0	N/A	N/A
39.10.61.155	244.50.133.60	1	50	0	0	1	50	0.235287	0	N/A	N/A
39.10.159.58	205.36.156.150	1	204	0	0	1	204	0.088843	0	N/A	N/A
39.10.201.133	196.196.143.151	1	103	0	0	1	103	0.194531	0	N/A	N/A
39.11.127.103	205.90.18.144	1	52	0	0	1	52	0.29385	0	N/A	N/A
39.12.154.128	197.199.112.106	1	103	0	0	1	103	0.311181	0	N/A	N/A
39.14.27.228	98.179.202.238	1	152	0	0	1	152	0.276376	0	N/A	N/A
39.15.169.14	53.199.219.107	1	87	0	0	1	87	0.016111	0	N/A	N/A
39.15.169.14	195.3.157.139	1	84	0	0	1	84	0.024001	0	N/A	N/A
39.15.169.14	148.241.92.223	1	88	0	0	1	88	0.132817	0	N/A	N/A
39.15.169.14	53.250.138.165	1	88	0	0	1	88	0.196178	0	N/A	N/A
39.15.169.14	53.249.249.207	1	88	0	0	1	88	0.255409	0	N/A	N/A
39.16.174.21	201.214.21.5	1	52	0	0	1	52	0.002231	0	N/A	N/A
39.16.184.40	148.176.149.60	1	74	0	0	1	74	0.22812	0	N/A	N/A
39.20.81.214	127.126.157.253	1	52	0	0	1	52	0.031167	0	N/A	N/A
39.21.89.182	141.110.83.252	1	76	0	0	1	76	0.183938	0	N/A	N/A
39.22.26.109	204.159.163.29	1	60	0	0	1	60	0.090107	0	N/A	N/A
39.23.49.9	116.229.253.137	1	52	0	0	1	52	0.173007	0	N/A	N/A
39.27.246.37	116.242.245.13	1	52	0	0	1	52	0.16719	0	N/A	N/A
39.28.245.137	130.18.50.149	1	100	0	0	1	100	0.28662	0	N/A	N/A
39.30.31.77	196.104.3.25	1	98	0	0	1	98	0.017292	0	N/A	N/A
39.30.227.44	138.88.241.139	1	100	0	0	1	100	0.096257	0	N/A	N/A
39.34.108.21	128.31.88.211	1	52	0	0	1	52	0.303785	0	N/A	N/A
39.35.28.1	195.61.204.190	1	97	0	0	1	97	0.163011	0	N/A	N/A
39.39.53.182	156.164.9.222	1	64	0	0	1	64	0.020174	0	N/A	N/A
39.42.223.111	244.50.129.64	1	50	0	0	1	50	0.289549	0	N/A	N/A
39.44.125.33	113.16.196.163	1	94	0	0	1	94	0.021382	0	N/A	N/A
39.45.140.107	197.153.242.83	1	106	0	0	1	106	0.166057	0	N/A	N/A
39.45.191.188	104.189.11.6	1	60	0	0	1	60	0.027219	0	N/A	N/A
39.46.2.174	127.128.12.128	1	64	0	0	1	64	0.129176	0	N/A	N/A
39.46.2.193	127.128.12.128	1	64	0	0	1	64	0.029685	0	N/A	N/A
39.46.98.95	143.155.52.122	1	103	0	0	1	103	0.132013	0	N/A	N/A
39.48.249.248	194.112.43.249	1	60	0	0	1	60	0.17852	0	N/A	N/A
39.52.139.210	143.205.228.163	1	64	0	0	1	64	0.167964	0	N/A	N/A
39.52.139.211	143.205.228.163	1	64	0	0	1	64	0.308438	0	N/A	N/A
39.56.84.198	196.216.107.246	1	108	0	0	1	108	0.287698	0	N/A	N/A
39.57.163.110	105.140.116.131	1	52	0	0	1	52	0.27499	0	N/A	N/A
39.58.250.195	104.215.51.214	1	52	0	0	1	52	0.04283	0	N/A	N/A
39.60.189.21	60.93.175.141	1	52	0	0	1	52	0.038964	0	N/A	N/A
39.61.34.24	74.132.233.186	1	64	0	0	1	64	0.311795	0	N/A	N/A
39.61.34.35	74.132.233.186	1	64	0	0	1	64	0.032109	0	N/A	N/A
39.61.34.54	74.132.233.186	1	64	0	0	1	64	0.06458	0	N/A	N/A
39.61.34.55	74.132.233.186	1	64	0	0	1	64	0.056273	0	N/A	N/A
39.132.165.59	60.93.154.109	1	80	0	0	1	80	0.222267	0	N/A	N/A
39.133.84.4	127.74.87.45	1	64	0	0	1	64	0.294698	0	N/A	N/A
39.133.84.5	127.74.87.45	1	64	0	0	1	64	0.300652	0	N/A	N/A
39.133.84.6	127.74.87.45	1	64	0	0	1	64	0.296093	0	N/A	N/A
39.133.84.14	127.74.87.45	1	64	0	0	1	64	0.266357	0	N/A	N/A
39.133.84.63	127.74.87.45	1	64	0	0	1	64	0.008683	0	N/A	N/A
39.133.84.137	127.74.87.45	1	64	0	0	1	64	0.059407	0	N/A	N/A
39.133.84.185	127.74.87.45	1	64	0	0	1	64	0.108269	0	N/A	N/A
39.133.148.31	194.206.7.11	1	64	0	0	1	64	0.074955	0	N/A	N/A
39.133.148.191	194.206.7.11	1	64	0	0	1	64	0.252855	0	N/A	N/A
39.134.194.239	196.201.36.37	1	100	0	0	1	100	0.084673	0	N/A	N/A
39.138.212.27	69.221.65.158	1	52	0	0	1	52	0.281193	0	N/A	N/A
39.140.90.16	255.133.229.164	1	100	0	0	1	100	0.050241	0	N/A	N/A
39.141.26.192	223.141.87.100	1	64	0	0	1	64	0.202308	0	N/A	N/A
39.141.26.195	223.141.87.100	1	64	0	0	1	64	0.196283	0	N/A	N/A
39.141.26.202	223.141.87.100	1	64	0	0	1	64	0.181324	0	N/A	N/A
39.141.26.210	223.141.87.100	1	64	0	0	1	64	0.16973	0	N/A	N/A
39.141.26.216	223.141.87.100	1	64	0	0	1	64	0.133418	0	N/A	N/A
39.141.26.244	223.141.87.100	1	64	0	0	1	64	0.295517	0	N/A	N/A
39.141.212.193	86.194.147.140	1	108	0	0	1	108	0.022581	0	N/A	N/A
39.152.255.202	255.133.229.164	1	100	0	0	1	100	0.056589	0	N/A	N/A
39.153.221.57	195.94.226.8	1	96	0	0	1	96	0.054042	0	N/A	N/A
39.156.162.18	194.249.67.187	1	102	0	0	1	102	0.005791	0	N/A	N/A
39.156.197.145	244.50.133.60	1	50	0	0	1	50	0.193177	0	N/A	N/A
39.159.234.175	75.62.16.8	1	50	0	0	1	50	0.120917	0	N/A	N/A
39.160.62.72	195.38.201.38	1	75	0	0	1	75	0.052839	0	N/A	N/A
39.160.129.167	42.68.246.200	1	56	0	0	1	56	0.314714	0	N/A	N/A
39.161.39.7	244.50.136.175	1	50	0	0	1	50	0.046931	0	N/A	N/A
39.163.102.165	76.170.185.252	1	74	0	0	1	74	0.274183	0	N/A	N/A
39.167.71.6	194.209.183.117	1	93	0	0	1	93	0.194238	0	N/A	N/A
39.169.152.128	199.90.211.27	1	102	0	0	1	102	0.19075	0	N/A	N/A
39.169.208.110	140.145.221.58	1	64	0	0	1	64	0.30566	0	N/A	N/A
39.174.68.157	75.62.16.8	1	50	0	0	1	50	0.170856	0	N/A	N/A
39.174.212.153	58.131.101.211	1	60	0	0	1	60	0.212571	0	N/A	N/A
39.200.34.37	135.255.25.160	1	56	0	0	1	56	0.124374	0	N/A	N/A
39.200.220.145	119.12.109.105	1	91	0	0	1	91	0.287537	0	N/A	N/A
39.201.112.115	202.193.101.30	1	136	0	0	1	136	0.303556	0	N/A	N/A
39.204.171.47	198.72.229.227	1	107	0	0	1	107	0.078556	0	N/A	N/A
39.205.215.142	194.203.94.77	1	60	0	0	1	60	0.086961	0	N/A	N/A
39.206.53.57	132.191.139.206	1	70	0	0	1	70	0.249597	0	N/A	N/A
39.207.17.3	114.253.127.137	1	60	0	0	1	60	0.144532	0	N/A	N/A
39.208.78.104	74.248.140.216	1	56	0	0	1	56	0.068383	0	N/A	N/A
39.209.220.222	75.62.16.8	1	50	0	0	1	50	0.151762	0	N/A	N/A
39.212.134.171	194.98.99.56	1	52	0	0	1	52	0.270553	0	N/A	N/A
39.215.112.55	205.92.4.223	1	64	0	0	1	64	0.107613	0	N/A	N/A
39.216.29.202	64.145.74.218	1	52	0	0	1	52	0.30662	0	N/A	N/A
39.218.45.213	147.178.209.46	1	132	0	0	1	132	0.169351	0	N/A	N/A
39.218.142.0	223.147.205.119	1	64	0	0	1	64	0.244059	0	N/A	N/A
39.218.142.10	223.147.205.119	1	64	0	0	1	64	0.218098	0	N/A	N/A
39.218.142.231	223.147.205.119	1	64	0	0	1	64	0.129582	0	N/A	N/A
39.221.76.16	195.120.220.210	1	64	0	0	1	64	0.073476	0	N/A	N/A
39.221.76.31	195.120.220.210	1	64	0	0	1	64	0.073649	0	N/A	N/A
39.221.76.32	195.120.220.210	1	64	0	0	1	64	0.054318	0	N/A	N/A
39.221.76.38	195.120.220.210	1	64	0	0	1	64	0.055019	0	N/A	N/A
39.221.76.39	195.120.220.210	1	64	0	0	1	64	0.055026	0	N/A	N/A
39.221.76.55	195.120.220.210	1	64	0	0	1	64	0.056622	0	N/A	N/A
39.221.76.133	195.120.220.210	1	64	0	0	1	64	0.054379	0	N/A	N/A
39.221.76.147	195.120.220.210	1	64	0	0	1	64	0.052719	0	N/A	N/A
39.221.76.148	195.120.220.210	1	64	0	0	1	64	0.053011	0	N/A	N/A
39.221.76.157	195.120.220.210	1	64	0	0	1	64	0.050715	0	N/A	N/A
39.221.76.160	195.120.220.210	1	64	0	0	1	64	0.021103	0	N/A	N/A
39.223.36.114	113.27.213.166	1	64	0	0	1	64	0.0749	0	N/A	N/A
39.223.36.126	130.76.108.195	1	64	0	0	1	64	0.150059	0	N/A	N/A
39.223.36.127	113.27.213.166	1	64	0	0	1	64	0.130574	0	N/A	N/A
39.227.191.156	194.208.33.101	1	100	0	0	1	100	0.23713	0	N/A	N/A
39.228.94.76	67.226.220.81	1	64	0	0	1	64	0.28734	0	N/A	N/A
39.229.243.8	225.21.131.219	1	64	0	0	1	64	0.136137	0	N/A	N/A
39.229.243.9	225.21.131.219	1	64	0	0	1	64	0.134372	0	N/A	N/A
39.229.243.230	225.21.131.219	1	64	0	0	1	64	0.218398	0	N/A	N/A
39.231.58.157	141.3.137.185	1	64	0	0	1	64	0.096509	0	N/A	N/A
39.233.16.248	115.81.147.125	1	50	0	0	1	50	0.193223	0	N/A	N/A
39.234.186.122	207.101.246.193	1	60	0	0	1	60	0.095804	0	N/A	N/A
39.235.26.99	120.104.177.169	1	64	0	0	1	64	0.008671	0	N/A	N/A
39.235.240.128	195.104.156.4	1	105	0	0	1	105	0.274017	0	N/A	N/A
39.236.250.42	127.249.105.99	1	60	0	0	1	60	0.06248	0	N/A	N/A
39.237.189.169	74.3.136.166	1	52	0	0	1	52	0.259508	0	N/A	N/A
39.238.36.164	204.72.137.74	1	98	0	0	1	98	0.239129	0	N/A	N/A
39.238.192.188	148.57.96.253	1	64	0	0	1	64	0.200964	0	N/A	N/A
39.239.68.56	58.55.35.68	1	78	0	0	1	78	0.154673	0	N/A	N/A
39.244.18.44	127.119.145.74	1	60	0	0	1	60	0.263784	0	N/A	N/A
39.244.162.145	204.137.185.7	1	64	0	0	1	64	0.20825	0	N/A	N/A
39.244.162.183	204.137.185.7	1	64	0	0	1	64	0.192255	0	N/A	N/A
39.244.162.225	204.137.185.7	1	64	0	0	1	64	0.083086	0	N/A	N/A
39.244.162.242	204.137.185.7	1	64	0	0	1	64	0.152669	0	N/A	N/A
39.244.182.124	156.164.141.254	1	76	0	0	1	76	0.186044	0	N/A	N/A
39.245.51.80	141.172.165.193	1	60	0	0	1	60	0.005352	0	N/A	N/A
39.247.56.133	129.113.112.187	1	64	0	0	1	64	0.026179	0	N/A	N/A
39.248.143.127	60.93.108.205	1	50	0	0	1	50	0.0181	0	N/A	N/A
39.250.176.156	255.133.229.164	1	100	0	0	1	100	0.059918	0	N/A	N/A
39.251.56.86	255.133.229.164	1	100	0	0	1	100	0.164995	0	N/A	N/A
39.252.10.171	244.50.133.60	1	50	0	0	1	50	0.147836	0	N/A	N/A
39.252.25.110	104.157.21.122	1	76	0	0	1	76	0.089218	0	N/A	N/A
39.254.146.95	117.21.25.241	1	50	0	0	1	50	0.182155	0	N/A	N/A
39.255.112.223	205.73.180.9	1	56	0	0	1	56	0.086988	0	N/A	N/A
39.255.122.92	224.115.173.214	1	70	0	0	1	70	0.174301	0	N/A	N/A
40.213.172.192	139.193.141.139	1	50	1	50	0	0	0.122939	0	N/A	N/A
40.222.47.170	109.1.46.34	1	53	1	53	0	0	0.215209	0	N/A	N/A
40.222.219.212	80.40.60.88	1	163	1	163	0	0	0.019349	0	N/A	N/A
41.131.52.108	136.25.188.239	1	56	1	56	0	0	0.080049	0	N/A	N/A
41.137.208.72	215.158.239.18	1	50	1	50	0	0	0.296833	0	N/A	N/A
41.158.150.210	215.158.140.205	1	56	1	56	0	0	0.251382	0	N/A	N/A
41.161.29.27	136.25.188.225	1	68	1	68	0	0	0.242272	0	N/A	N/A
42.27.102.187	92.27.219.19	1	64	1	64	0	0	0.283991	0	N/A	N/A
42.27.227.81	89.183.104.151	1	50	1	50	0	0	0.279911	0	N/A	N/A
42.59.211.24	89.183.104.234	1	135	1	135	0	0	0.152004	0	N/A	N/A
42.95.163.140	92.27.27.157	1	149	1	149	0	0	0.237029	0	N/A	N/A
42.97.54.90	215.158.238.135	1	1229	1	1229	0	0	0.247404	0	N/A	N/A
42.97.54.116	215.158.239.70	1	56	1	56	0	0	0.097499	0	N/A	N/A
42.98.175.99	247.136.145.189	1	68	1	68	0	0	0.00294	0	N/A	N/A
42.119.58.213	144.86.146.31	1	50	1	50	0	0	0.191005	0	N/A	N/A
42.189.53.38	215.158.238.241	1	56	1	56	0	0	0.133909	0	N/A	N/A
42.226.3.101	215.158.238.141	1	1341	1	1341	0	0	0.197319	0	N/A	N/A
42.226.3.106	215.158.238.135	1	1325	1	1325	0	0	0.254029	0	N/A	N/A
42.226.3.119	215.158.238.106	1	1357	1	1357	0	0	0.149022	0	N/A	N/A
42.240.56.92	92.27.27.188	1	97	1	97	0	0	0.133385	0	N/A	N/A
42.246.248.242	92.27.27.143	1	135	1	135	0	0	0.233231	0	N/A	N/A
42.255.83.31	247.136.212.186	1	580	1	580	0	0	0.304393	0	N/A	N/A
44.225.92.144	109.222.255.59	1	77	1	77	0	0	0.078128	0	N/A	N/A
46.44.48.106	138.98.250.39	1	56	1	56	0	0	0.14388	0	N/A	N/A
46.44.136.192	98.236.235.234	1	56	1	56	0	0	0.043315	0	N/A	N/A
48.52.76.156	53.148.225.96	1	56	0	0	1	56	0.201355	0	N/A	N/A
48.52.96.239	53.160.92.24	1	56	0	0	1	56	0.098989	0	N/A	N/A
48.52.112.91	53.231.93.155	1	50	0	0	1	50	0.300819	0	N/A	N/A
48.52.130.221	54.37.67.188	1	112	0	0	1	112	0.163184	0	N/A	N/A
48.52.149.116	54.38.36.91	1	56	0	0	1	56	0.202386	0	N/A	N/A
48.52.150.119	53.166.43.32	1	52	0	0	1	52	0.025002	0	N/A	N/A
48.52.194.88	54.59.78.157	1	219	0	0	1	219	0.06594	0	N/A	N/A
48.52.224.115	53.161.39.158	1	80	0	0	1	80	0.17817	0	N/A	N/A
48.52.228.181	53.214.81.160	1	649	0	0	1	649	0.257934	0	N/A	N/A
48.53.25.210	102.71.178.90	1	1455	0	0	1	1455	0.041679	0	N/A	N/A
48.53.36.120	54.38.201.255	1	64	0	0	1	64	0.078002	0	N/A	N/A
48.53.37.204	53.161.232.41	1	75	0	0	1	75	0.095111	0	N/A	N/A
48.53.39.90	53.167.35.107	1	219	0	0	1	219	0.064368	0	N/A	N/A
48.53.65.129	54.92.112.61	1	50	0	0	1	50	0.277469	0	N/A	N/A
48.53.66.158	106.5.211.78	1	198	0	0	1	198	0.093475	0	N/A	N/A
48.53.101.0	54.38.126.203	1	56	0	0	1	56	0.09448	0	N/A	N/A
48.53.101.92	53.201.106.213	1	56	0	0	1	56	0.193418	0	N/A	N/A
48.53.104.23	53.161.254.252	1	64	0	0	1	64	0.132846	0	N/A	N/A
48.53.117.137	54.38.236.119	1	244	0	0	1	244	0.211606	0	N/A	N/A
48.53.119.76	53.149.69.158	1	50	0	0	1	50	0.171907	0	N/A	N/A
48.53.141.23	89.158.50.248	1	182	0	0	1	182	0.309018	0	N/A	N/A
48.53.148.185	53.245.233.190	1	56	0	0	1	56	0.152012	0	N/A	N/A
48.53.162.29	54.37.211.103	1	112	0	0	1	112	0.222307	0	N/A	N/A
48.53.175.153	54.59.122.154	1	109	0	0	1	109	0.218698	0	N/A	N/A
48.53.176.218	53.167.40.217	1	970	0	0	1	970	0.013698	0	N/A	N/A
48.53.197.32	53.201.123.6	1	56	0	0	1	56	0.219834	0	N/A	N/A
48.53.212.74	53.161.60.189	1	64	0	0	1	64	0.081291	0	N/A	N/A
48.53.217.106	53.161.180.137	1	56	0	0	1	56	0.243528	0	N/A	N/A
48.53.252.223	54.37.192.99	1	112	0	0	1	112	0.170631	0	N/A	N/A
48.54.26.197	53.161.155.62	1	173	0	0	1	173	0.148941	0	N/A	N/A
48.54.35.41	53.244.227.80	1	64	0	0	1	64	0.03715	0	N/A	N/A
48.54.85.226	53.214.88.101	1	50	0	0	1	50	0.226277	0	N/A	N/A
48.54.97.190	53.149.94.186	1	50	0	0	1	50	0.218644	0	N/A	N/A
48.54.118.127	53.213.119.6	1	64	0	0	1	64	0.161912	0	N/A	N/A
48.54.128.253	54.36.29.60	1	56	0	0	1	56	0.214014	0	N/A	N/A
48.54.131.41	53.161.254.252	1	306	0	0	1	306	0.113645	0	N/A	N/A
48.55.84.215	53.160.44.69	1	64	0	0	1	64	0.091383	0	N/A	N/A
48.55.140.173	102.73.233.169	1	304	0	0	1	304	0.111382	0	N/A	N/A
48.55.149.22	53.200.150.117	1	50	0	0	1	50	0.077911	0	N/A	N/A
48.55.169.238	54.39.180.173	1	477	0	0	1	477	0.303892	0	N/A	N/A
48.55.170.180	54.39.188.63	1	56	0	0	1	56	0.145213	0	N/A	N/A
48.55.172.244	53.68.202.189	1	221	0	0	1	221	0.260154	0	N/A	N/A
48.101.57.141	139.163.96.94	1	50	1	50	0	0	0.054322	0	N/A	N/A
48.104.58.6	92.27.219.198	1	168	1	168	0	0	0.198946	0	N/A	N/A
48.105.161.238	159.115.60.121	1	56	1	56	0	0	0.298562	0	N/A	N/A
48.107.2.29	132.222.169.132	1	56	1	56	0	0	0.20486	0	N/A	N/A
48.107.197.58	92.27.219.240	1	1470	1	1470	0	0	0.213342	0	N/A	N/A
48.109.38.212	109.14.165.234	1	144	1	144	0	0	0.082159	0	N/A	N/A
48.111.9.167	92.27.219.153	1	52	1	52	0	0	0.101125	0	N/A	N/A
48.111.112.230	80.42.140.133	1	50	1	50	0	0	0.107942	0	N/A	N/A
48.115.70.77	50.224.76.234	1	56	1	56	0	0	0.207128	0	N/A	N/A
48.129.133.47	136.25.188.173	1	1341	1	1341	0	0	0.258086	0	N/A	N/A
48.129.133.61	133.178.227.1	1	1085	1	1085	0	0	0.260755	0	N/A	N/A
48.131.156.9	215.158.140.241	1	1126	1	1126	0	0	0.20378	0	N/A	N/A
48.131.156.23	136.25.188.55	1	1357	1	1357	0	0	0.255191	0	N/A	N/A
48.131.156.26	215.158.238.121	1	1325	1	1325	0	0	0.299687	0	N/A	N/A
48.131.156.32	136.25.188.179	1	1341	1	1341	0	0	0.298002	0	N/A	N/A
48.131.156.41	136.25.188.255	1	1261	1	1261	0	0	0.137235	0	N/A	N/A
48.131.157.15	136.25.189.32	1	1357	1	1357	0	0	0.273021	0	N/A	N/A
48.131.158.213	136.25.188.252	1	56	1	56	0	0	0.101036	0	N/A	N/A
48.131.158.225	215.158.238.221	1	1085	1	1085	0	0	0.252435	0	N/A	N/A
48.131.158.226	215.158.238.96	1	1245	1	1245	0	0	0.155618	0	N/A	N/A
48.131.158.245	215.158.140.92	1	1172	1	1172	0	0	0.195483	0	N/A	N/A
49.163.59.216	101.70.119.86	1	78	1	78	0	0	0.161405	0	N/A	N/A
50.53.153.255	133.32.39.42	1	56	1	56	0	0	0.187487	0	N/A	N/A
50.94.70.58	50.224.76.235	1	68	1	68	0	0	0.053741	0	N/A	N/A
50.108.234.118	80.40.63.46	1	77	1	77	0	0	0.306464	0	N/A	N/A
50.109.65.129	89.216.126.106	1	97	1	97	0	0	0.112166	0	N/A	N/A
50.131.177.138	159.137.212.137	1	74	1	74	0	0	0.02655	0	N/A	N/A
50.138.148.239	139.163.81.178	1	50	1	50	0	0	0.201419	0	N/A	N/A
50.145.88.240	200.174.205.250	1	50	1	50	0	0	0.110663	0	N/A	N/A
50.145.221.36	111.147.93.145	1	56	1	56	0	0	0.277667	0	N/A	N/A
50.149.196.252	212.164.136.25	1	56	1	56	0	0	0.121747	0	N/A	N/A
50.157.102.221	138.98.174.211	1	50	1	50	0	0	0.163251	0	N/A	N/A
50.163.241.220	139.163.26.146	1	99	1	99	0	0	0.127301	0	N/A	N/A
50.223.3.228	204.42.60.56	1	56	0	0	1	56	0.025272	0	N/A	N/A
50.223.3.228	195.65.68.177	1	50	0	0	1	50	0.048463	0	N/A	N/A
50.223.3.228	204.95.192.14	1	68	0	0	1	68	0.053582	0	N/A	N/A
50.223.3.228	199.21.22.242	1	50	0	0	1	50	0.068933	0	N/A	N/A
50.223.3.228	196.30.154.72	1	56	0	0	1	56	0.071794	0	N/A	N/A
50.223.3.228	143.207.41.138	1	56	0	0	1	56	0.073657	0	N/A	N/A
50.223.3.228	196.119.216.210	1	50	0	0	1	50	0.110772	0	N/A	N/A
50.223.3.228	199.118.237.13	1	56	0	0	1	56	0.115246	0	N/A	N/A
50.223.3.228	207.53.5.50	1	50	0	0	1	50	0.121503	0	N/A	N/A
50.223.3.228	196.119.223.27	1	50	0	0	1	50	0.132792	0	N/A	N/A
50.223.3.228	207.178.161.229	1	50	0	0	1	50	0.133868	0	N/A	N/A
50.223.3.228	194.221.7.248	1	50	0	0	1	50	0.14268	0	N/A	N/A
50.223.3.228	207.178.101.90	1	50	0	0	1	50	0.148489	0	N/A	N/A
50.223.3.228	194.222.49.28	1	50	0	0	1	50	0.150465	0	N/A	N/A
50.223.3.228	204.89.208.45	1	50	0	0	1	50	0.157835	0	N/A	N/A
50.223.3.228	196.251.254.124	1	50	0	0	1	50	0.163288	0	N/A	N/A
50.223.3.228	196.119.218.188	1	50	0	0	1	50	0.172563	0	N/A	N/A
50.223.3.228	194.223.216.214	1	50	0	0	1	50	0.175719	0	N/A	N/A
50.223.3.228	196.119.216.251	1	50	0	0	1	50	0.196141	0	N/A	N/A
50.223.3.228	199.21.94.144	1	50	0	0	1	50	0.200247	0	N/A	N/A
50.223.3.228	207.194.71.227	1	64	0	0	1	64	0.203446	0	N/A	N/A
50.223.3.228	195.64.121.91	1	50	0	0	1	50	0.206556	0	N/A	N/A
50.223.3.228	142.172.230.69	1	50	0	0	1	50	0.212917	0	N/A	N/A
50.223.3.228	142.246.253.204	1	50	0	0	1	50	0.24076	0	N/A	N/A
50.223.3.228	199.102.214.36	1	68	0	0	1	68	0.252669	0	N/A	N/A
50.223.3.228	204.70.175.90	1	50	0	0	1	50	0.258431	0	N/A	N/A
50.223.3.228	199.110.184.40	1	50	0	0	1	50	0.285347	0	N/A	N/A
50.223.3.228	195.78.180.156	1	56	0	0	1	56	0.299417	0	N/A	N/A
50.223.3.228	207.83.88.137	1	50	0	0	1	50	0.310715	0	N/A	N/A
50.223.3.228	195.76.227.52	1	56	0	0	1	56	0.31977	0	N/A	N/A
50.223.3.230	149.96.134.209	1	56	0	0	1	56	0.123176	0	N/A	N/A
50.224.49.194	229.59.20.107	1	50	0	0	1	50	0.185892	0	N/A	N/A
50.224.49.194	117.50.142.14	1	56	0	0	1	56	0.210796	0	N/A	N/A
50.224.49.195	99.247.166.141	1	56	0	0	1	56	0.003974	0	N/A	N/A
50.224.49.195	216.103.79.133	1	50	0	0	1	50	0.106516	0	N/A	N/A
50.224.49.195	110.243.229.235	1	56	0	0	1	56	0.132594	0	N/A	N/A
50.224.49.195	82.151.22.161	1	50	0	0	1	50	0.188102	0	N/A	N/A
50.224.49.195	82.132.18.228	1	56	0	0	1	56	0.200758	0	N/A	N/A
50.224.49.195	103.151.148.107	1	56	0	0	1	56	0.219754	0	N/A	N/A
50.224.49.195	222.42.48.66	1	56	0	0	1	56	0.246865	0	N/A	N/A
50.224.49.195	103.151.18.5	1	56	0	0	1	56	0.263062	0	N/A	N/A
50.224.49.195	108.156.21.132	1	56	0	0	1	56	0.277696	0	N/A	N/A
50.224.49.195	110.92.154.194	1	56	0	0	1	56	0.280855	0	N/A	N/A
50.224.49.195	98.87.117.143	1	56	0	0	1	56	0.282487	0	N/A	N/A
50.224.49.195	110.66.177.183	1	50	0	0	1	50	0.308409	0	N/A	N/A
50.224.49.195	138.126.206.116	1	56	0	0	1	56	0.31657	0	N/A	N/A
50.224.49.211	108.46.199.1	1	50	0	0	1	50	0.140216	0	N/A	N/A
50.224.49.211	91.69.181.253	1	56	0	0	1	56	0.181211	0	N/A	N/A
50.224.49.211	111.172.229.29	1	56	0	0	1	56	0.287062	0	N/A	N/A
50.224.49.212	98.3.249.3	1	50	0	0	1	50	0.263335	0	N/A	N/A
50.224.61.152	133.12.93.126	1	1496	0	0	1	1496	0.039285	0	N/A	N/A
50.224.61.154	221.196.123.142	1	56	0	0	1	56	0.181578	0	N/A	N/A
50.224.61.156	233.30.195.19	1	56	0	0	1	56	0.138917	0	N/A	N/A
50.224.61.172	204.18.77.13	1	50	0	0	1	50	0.060869	0	N/A	N/A
50.224.61.214	240.171.83.229	1	56	0	0	1	56	0.245125	0	N/A	N/A
50.224.68.215	57.16.187.238	1	50	0	0	1	50	0.169359	0	N/A	N/A
50.224.75.42	120.105.158.18	1	52	0	0	1	52	0.297718	0	N/A	N/A
50.224.75.114	158.229.100.164	1	50	0	0	1	50	0.222549	0	N/A	N/A
50.224.76.230	104.234.250.228	1	56	0	0	1	56	0.039909	0	N/A	N/A
50.224.76.230	117.10.229.201	1	64	0	0	1	64	0.049425	0	N/A	N/A
50.224.76.230	251.24.132.112	1	64	0	0	1	64	0.056241	0	N/A	N/A
50.224.76.230	207.231.13.40	1	50	0	0	1	50	0.062009	0	N/A	N/A
50.224.76.230	104.246.79.218	1	50	0	0	1	50	0.074426	0	N/A	N/A
50.224.76.230	148.16.83.210	1	50	0	0	1	50	0.075834	0	N/A	N/A
50.224.76.230	120.216.41.240	1	64	0	0	1	64	0.088694	0	N/A	N/A
50.224.76.230	128.197.25.155	1	50	0	0	1	50	0.157687	0	N/A	N/A
50.224.76.230	112.14.254.247	1	56	0	0	1	56	0.190764	0	N/A	N/A
50.224.76.230	143.94.97.133	1	64	0	0	1	64	0.194947	0	N/A	N/A
50.224.76.230	121.214.178.206	1	64	0	0	1	64	0.197475	0	N/A	N/A
50.224.76.230	195.85.89.9	1	56	0	0	1	56	0.200292	0	N/A	N/A
50.224.76.230	195.37.238.185	1	56	0	0	1	56	0.229142	0	N/A	N/A
50.224.76.230	117.57.75.51	1	56	0	0	1	56	0.239243	0	N/A	N/A
50.224.76.230	203.212.76.75	1	56	0	0	1	56	0.243539	0	N/A	N/A
50.224.76.230	143.117.177.131	1	64	0	0	1	64	0.259813	0	N/A	N/A
50.224.76.230	142.182.57.212	1	50	0	0	1	50	0.26852	0	N/A	N/A
50.224.76.230	93.222.123.52	1	56	0	0	1	56	0.29088	0	N/A	N/A
50.224.76.230	104.243.252.210	1	64	0	0	1	64	0.310691	0	N/A	N/A
50.224.76.230	204.46.0.106	1	56	0	0	1	56	0.313181	0	N/A	N/A
50.224.76.230	104.226.244.213	1	56	0	0	1	56	0.314758	0	N/A	N/A
50.224.76.234	68.77.184.145	1	50	0	0	1	50	0.002746	0	N/A	N/A
50.224.76.234	141.123.93.248	1	56	0	0	1	56	0.014082	0	N/A	N/A
50.224.76.234	199.31.179.196	1	50	0	0	1	50	0.03352	0	N/A	N/A
50.224.76.234	77.147.38.119	1	56	0	0	1	56	0.064505	0	N/A	N/A
50.224.76.234	120.124.172.122	1	50	0	0	1	50	0.065953	0	N/A	N/A
50.224.76.234	204.70.32.77	1	64	0	0	1	64	0.102484	0	N/A	N/A
50.224.76.234	104.227.59.243	1	50	0	0	1	50	0.103531	0	N/A	N/A
50.224.76.234	113.149.88.85	1	366	0	0	1	366	0.116086	0	N/A	N/A
50.224.76.234	100.82.59.245	1	50	0	0	1	50	0.13409	0	N/A	N/A
50.224.76.234	68.76.123.211	1	50	0	0	1	50	0.13426	0	N/A	N/A
50.224.76.234	94.25.18.146	1	50	0	0	1	50	0.135698	0	N/A	N/A
50.224.76.234	112.59.169.77	1	1171	0	0	1	1171	0.172583	0	N/A	N/A
50.224.76.234	118.90.51.71	1	50	0	0	1	50	0.179241	0	N/A	N/A
50.224.76.234	142.188.137.204	1	50	0	0	1	50	0.185992	0	N/A	N/A
50.224.76.234	142.237.86.20	1	64	0	0	1	64	0.191859	0	N/A	N/A
50.224.76.234	126.219.62.226	1	50	0	0	1	50	0.198748	0	N/A	N/A
50.224.76.234	121.85.3.17	1	50	0	0	1	50	0.20542	0	N/A	N/A
50.224.76.234	228.9.63.15	1	52	0	0	1	52	0.215422	0	N/A	N/A
50.224.76.234	237.162.35.142	1	56	0	0	1	56	0.241879	0	N/A	N/A
50.224.76.234	143.114.43.187	1	56	0	0	1	56	0.247452	0	N/A	N/A
50.224.76.234	142.182.57.212	1	50	0	0	1	50	0.256186	0	N/A	N/A
50.224.76.234	134.254.168.190	1	56	0	0	1	56	0.262979	0	N/A	N/A
50.224.76.234	207.118.24.235	1	50	0	0	1	50	0.269235	0	N/A	N/A
50.224.76.234	195.40.192.241	1	56	0	0	1	56	0.307739	0	N/A	N/A
50.224.76.234	128.183.223.82	1	68	0	0	1	68	0.318423	0	N/A	N/A
50.224.76.235	199.20.22.33	1	64	0	0	1	64	0.00226	0	N/A	N/A
50.224.76.235	142.254.4.237	1	50	0	0	1	50	0.003278	0	N/A	N/A
50.224.76.235	99.153.202.237	1	50	0	0	1	50	0.034359	0	N/A	N/A
50.224.76.235	195.13.103.56	1	50	0	0	1	50	0.072514	0	N/A	N/A
50.224.76.235	196.200.153.210	1	56	0	0	1	56	0.073845	0	N/A	N/A
50.224.76.235	93.223.96.70	1	56	0	0	1	56	0.078807	0	N/A	N/A
50.224.76.235	122.223.178.102	1	50	0	0	1	50	0.080231	0	N/A	N/A
50.224.76.235	205.171.183.128	1	50	0	0	1	50	0.138313	0	N/A	N/A
50.224.76.235	125.198.190.47	1	68	0	0	1	68	0.162342	0	N/A	N/A
50.224.76.235	119.223.132.185	1	56	0	0	1	56	0.185244	0	N/A	N/A
50.224.76.235	122.218.208.49	1	56	0	0	1	56	0.232835	0	N/A	N/A
50.224.76.235	195.43.255.251	1	64	0	0	1	64	0.24367	0	N/A	N/A
50.224.76.235	113.27.201.12	1	68	0	0	1	68	0.262289	0	N/A	N/A
50.224.76.235	127.70.124.172	1	56	0	0	1	56	0.264788	0	N/A	N/A
50.224.76.235	145.89.233.37	1	50	0	0	1	50	0.266913	0	N/A	N/A
50.224.76.235	135.242.166.28	1	64	0	0	1	64	0.291895	0	N/A	N/A
50.224.76.235	93.222.78.156	1	50	0	0	1	50	0.310129	0	N/A	N/A
50.224.76.248	127.79.148.56	1	68	0	0	1	68	0.008191	0	N/A	N/A
50.224.76.248	112.144.130.65	1	68	0	0	1	68	0.058143	0	N/A	N/A
50.224.76.248	77.49.124.166	1	56	0	0	1	56	0.065376	0	N/A	N/A
50.224.76.248	148.57.221.246	1	50	0	0	1	50	0.123056	0	N/A	N/A
50.224.76.248	152.43.185.16	1	56	0	0	1	56	0.150031	0	N/A	N/A
50.224.76.248	122.219.9.197	1	68	0	0	1	68	0.214915	0	N/A	N/A
50.224.76.248	157.215.104.167	1	56	0	0	1	56	0.279496	0	N/A	N/A
50.224.77.118	145.235.126.144	1	56	0	0	1	56	0.214439	0	N/A	N/A
50.224.80.64	210.209.216.190	1	1281	0	0	1	1281	0.026482	0	N/A	N/A
50.224.80.64	98.87.147.88	1	56	0	0	1	56	0.032588	0	N/A	N/A
50.224.80.64	145.10.45.120	1	617	0	0	1	617	0.144636	0	N/A	N/A
50.224.80.64	222.38.5.245	1	50	0	0	1	50	0.169588	0	N/A	N/A
50.224.80.64	143.158.20.185	1	371	0	0	1	371	0.197108	0	N/A	N/A
50.224.80.64	152.100.7.72	1	617	0	0	1	617	0.243517	0	N/A	N/A
50.224.80.64	159.155.173.24	1	56	0	0	1	56	0.29212	0	N/A	N/A
50.224.80.64	195.122.208.199	1	50	0	0	1	50	0.307226	0	N/A	N/A
50.224.80.64	132.129.113.247	1	581	0	0	1	581	0.311269	0	N/A	N/A
50.224.81.197	88.61.181.164	1	64	0	0	1	64	0.218816	0	N/A	N/A
50.224.82.18	109.93.17.150	1	50	0	0	1	50	0.114506	0	N/A	N/A
50.224.82.18	220.77.119.165	1	50	0	0	1	50	0.167557	0	N/A	N/A
50.224.82.18	220.250.34.57	1	50	0	0	1	50	0.228798	0	N/A	N/A
50.224.88.92	100.182.180.3	1	50	0	0	1	50	0.115136	0	N/A	N/A
50.224.88.92	203.63.76.8	1	50	0	0	1	50	0.118532	0	N/A	N/A
50.224.88.92	103.182.133.32	1	56	0	0	1	56	0.151302	0	N/A	N/A
50.224.88.92	91.100.190.69	1	56	0	0	1	56	0.257472	0	N/A	N/A
50.224.88.92	237.147.133.221	1	56	0	0	1	56	0.287354	0	N/A	N/A
50.224.89.241	123.167.101.62	1	56	0	0	1	56	0.108265	0	N/A	N/A
50.224.89.243	122.223.13.81	1	50	0	0	1	50	0.219971	0	N/A	N/A
50.224.91.82	136.217.111.214	1	56	0	0	1	56	0.105103	0	N/A	N/A
50.224.92.222	109.206.166.234	1	150	0	0	1	150	0.310598	0	N/A	N/A
50.224.96.115	148.254.127.221	1	64	0	0	1	64	0.078399	0	N/A	N/A
50.224.122.17	240.103.202.21	1	50	0	0	1	50	0.22045	0	N/A	N/A
50.233.50.25	98.67.158.12	1	50	1	50	0	0	0.043095	0	N/A	N/A
50.239.30.29	109.222.198.43	1	56	1	56	0	0	0.27427	0	N/A	N/A
50.248.185.173	192.64.192.7	1	381	1	381	0	0	0.057496	0	N/A	N/A
50.248.185.173	192.67.173.20	1	56	1	56	0	0	0.285792	0	N/A	N/A
53.68.114.92	97.11.170.243	1	50	1	50	0	0	0.068198	0	N/A	N/A
53.69.153.116	145.208.160.28	1	50	1	50	0	0	0.181694	0	N/A	N/A
53.69.183.115	249.101.101.176	1	56	1	56	0	0	0.008732	0	N/A	N/A
53.75.80.81	132.249.70.201	1	96	1	96	0	0	0.192568	0	N/A	N/A
53.77.176.163	56.121.39.114	1	56	1	56	0	0	0.279328	0	N/A	N/A
53.93.228.116	249.101.211.0	1	56	1	56	0	0	0.205648	0	N/A	N/A
53.146.71.240	144.75.218.235	1	96	1	96	0	0	0.04522	0	N/A	N/A
53.146.82.68	144.75.218.242	1	98	1	98	0	0	0.121719	0	N/A	N/A
53.147.206.9	144.69.82.139	1	74	1	74	0	0	0.139624	0	N/A	N/A
53.148.21.222	109.1.13.150	1	125	1	125	0	0	0.122349	0	N/A	N/A
53.148.90.97	200.175.241.24	1	276	1	276	0	0	0.28817	0	N/A	N/A
53.148.138.41	200.175.41.38	1	56	1	56	0	0	0.233055	0	N/A	N/A
53.148.181.151	80.41.11.154	1	705	1	705	0	0	0.289725	0	N/A	N/A
53.149.0.58	111.147.92.179	1	125	1	125	0	0	0.004676	0	N/A	N/A
53.149.3.155	144.75.218.237	1	74	1	74	0	0	0.072539	0	N/A	N/A
53.149.26.142	200.174.176.132	1	448	1	448	0	0	0.312183	0	N/A	N/A
53.149.69.158	200.174.206.200	1	56	1	56	0	0	0.236181	0	N/A	N/A
53.149.76.36	249.101.215.91	1	125	1	125	0	0	0.19995	0	N/A	N/A
53.160.193.35	200.174.30.39	1	56	1	56	0	0	0.240402	0	N/A	N/A
53.161.2.103	200.174.212.181	1	448	1	448	0	0	0.299557	0	N/A	N/A
53.161.117.178	102.44.117.202	1	294	1	294	0	0	0.16478	0	N/A	N/A
53.161.167.43	111.147.135.134	1	56	1	56	0	0	0.182681	0	N/A	N/A
53.161.180.137	200.174.145.28	1	56	1	56	0	0	0.277764	0	N/A	N/A
53.161.201.157	90.240.3.199	1	88	1	88	0	0	0.169995	0	N/A	N/A
53.161.224.60	200.174.153.211	1	50	1	50	0	0	0.067035	0	N/A	N/A
53.165.141.240	246.253.248.211	1	85	1	85	0	0	0.097583	0	N/A	N/A
53.167.101.73	97.11.177.247	1	854	1	854	0	0	0.123173	0	N/A	N/A
53.167.121.80	90.240.135.53	1	167	1	167	0	0	0.241363	0	N/A	N/A
53.167.159.127	109.1.61.153	1	57	1	57	0	0	0.023808	0	N/A	N/A
53.184.110.222	247.136.248.113	1	56	1	56	0	0	0.074241	0	N/A	N/A
53.189.165.252	136.181.33.174	1	56	1	56	0	0	0.166071	0	N/A	N/A
53.195.186.39	247.136.242.170	1	1504	1	1504	0	0	0.297272	0	N/A	N/A
53.195.189.208	100.92.228.197	1	50	1	50	0	0	0.004168	0	N/A	N/A
53.195.230.196	111.146.221.6	1	56	1	56	0	0	0.224602	0	N/A	N/A
53.200.150.117	159.109.250.239	1	934	1	934	0	0	0.191289	0	N/A	N/A
53.200.217.70	210.220.219.182	1	50	1	50	0	0	0.267031	0	N/A	N/A
53.201.176.251	200.174.201.236	1	50	1	50	0	0	0.084657	0	N/A	N/A
53.201.231.216	200.174.174.170	1	613	1	613	0	0	0.210469	0	N/A	N/A
53.203.247.193	249.101.92.197	1	125	1	125	0	0	0.108301	0	N/A	N/A
53.207.225.60	129.13.225.236	1	119	1	119	0	0	0.147943	0	N/A	N/A
53.208.120.31	215.158.103.219	1	138	1	138	0	0	0.005553	0	N/A	N/A
53.213.86.198	69.128.85.64	1	56	1	56	0	0	0.160636	0	N/A	N/A
53.214.81.160	200.174.200.58	1	56	1	56	0	0	0.086749	0	N/A	N/A
53.214.108.149	111.147.255.154	1	93	1	93	0	0	0.240504	0	N/A	N/A
53.214.115.253	111.147.132.9	1	50	1	50	0	0	0.31014	0	N/A	N/A
53.214.124.109	69.128.85.85	1	50	1	50	0	0	0.046784	0	N/A	N/A
53.214.223.92	144.75.218.237	1	90	1	90	0	0	0.250657	0	N/A	N/A
53.214.237.64	200.174.202.129	1	372	1	372	0	0	0.039346	0	N/A	N/A
53.223.222.187	139.241.119.19	1	180	1	180	0	0	0.012057	0	N/A	N/A
53.224.50.216	246.254.97.113	1	56	1	56	0	0	0.305504	0	N/A	N/A
53.224.71.176	109.222.238.42	1	56	1	56	0	0	0.129241	0	N/A	N/A
53.231.28.237	136.25.188.106	1	56	1	56	0	0	0.177843	0	N/A	N/A
53.231.85.193	111.147.188.234	1	56	1	56	0	0	0.033258	0	N/A	N/A
53.231.92.225	92.27.219.215	1	50	1	50	0	0	0.049656	0	N/A	N/A
53.231.141.126	97.126.21.248	1	50	1	50	0	0	0.230443	0	N/A	N/A
53.231.157.209	210.220.219.180	1	417	1	417	0	0	0.12588	0	N/A	N/A
53.231.162.64	97.126.119.34	1	56	1	56	0	0	0.285875	0	N/A	N/A
53.231.222.147	215.158.239.111	1	56	1	56	0	0	0.296497	0	N/A	N/A
53.239.73.128	255.133.39.74	1	56	1	56	0	0	0.318505	0	N/A	N/A
53.244.58.60	200.175.75.185	1	50	1	50	0	0	0.124082	0	N/A	N/A
53.245.36.113	97.11.168.35	1	86	1	86	0	0	0.155455	0	N/A	N/A
53.245.238.21	109.222.216.23	1	131	1	131	0	0	0.159318	0	N/A	N/A
53.245.244.92	97.149.111.99	1	50	1	50	0	0	0.148272	0	N/A	N/A
53.246.51.76	252.98.149.174	1	233	1	233	0	0	0.175979	0	N/A	N/A
53.246.190.86	247.136.244.242	1	56	1	56	0	0	0.106369	0	N/A	N/A
54.36.8.171	200.174.28.185	1	56	1	56	0	0	0.184681	0	N/A	N/A
54.36.13.173	200.174.100.189	1	64	1	64	0	0	0.185765	0	N/A	N/A
54.36.89.97	90.240.3.61	1	64	1	64	0	0	0.23003	0	N/A	N/A
54.37.5.99	200.175.46.129	1	522	1	522	0	0	0.089753	0	N/A	N/A
54.37.85.146	111.146.228.85	1	56	1	56	0	0	0.255822	0	N/A	N/A
54.37.168.130	144.75.218.241	1	149	1	149	0	0	0.169965	0	N/A	N/A
54.37.202.190	200.174.27.255	1	50	1	50	0	0	0.177409	0	N/A	N/A
54.37.211.103	69.128.124.231	1	56	1	56	0	0	0.131056	0	N/A	N/A
54.37.211.103	111.147.142.93	1	109	1	109	0	0	0.18087	0	N/A	N/A
54.37.224.223	236.73.178.232	1	261	1	261	0	0	0.048169	0	N/A	N/A
54.38.18.155	111.147.167.198	1	50	1	50	0	0	0.031218	0	N/A	N/A
54.38.71.73	200.174.202.216	1	231	1	231	0	0	0.121877	0	N/A	N/A
54.38.201.255	69.128.75.231	1	931	1	931	0	0	0.019992	0	N/A	N/A
54.38.239.139	129.26.254.137	1	419	1	419	0	0	0.129264	0	N/A	N/A
54.39.80.35	200.174.206.107	1	226	1	226	0	0	0.19374	0	N/A	N/A
54.40.54.29	248.225.25.172	1	100	1	100	0	0	0.222366	0	N/A	N/A
54.42.123.67	98.67.154.211	1	56	1	56	0	0	0.290155	0	N/A	N/A
54.43.138.58	136.181.43.173	1	50	1	50	0	0	0.071788	0	N/A	N/A
54.43.249.8	109.222.219.16	1	50	1	50	0	0	0.271863	0	N/A	N/A
54.49.13.57	97.126.4.233	1	132	1	132	0	0	0.086558	0	N/A	N/A
54.50.73.135	249.101.231.133	1	50	1	50	0	0	0.255068	0	N/A	N/A
54.51.30.234	97.168.65.198	1	145	1	145	0	0	0.302042	0	N/A	N/A
54.51.106.105	111.146.221.6	1	56	1	56	0	0	0.224462	0	N/A	N/A
54.53.236.49	111.147.90.92	1	56	1	56	0	0	0.278815	0	N/A	N/A
54.55.98.84	109.222.204.26	1	1504	1	1504	0	0	0.212255	0	N/A	N/A
54.58.101.87	200.174.195.130	1	56	1	56	0	0	0.157164	0	N/A	N/A
54.58.255.143	97.127.101.156	1	125	1	125	0	0	0.223259	0	N/A	N/A
54.59.177.47	200.175.252.72	1	1229	1	1229	0	0	0.240029	0	N/A	N/A
54.69.135.192	249.101.93.73	1	128	1	128	0	0	0.187363	0	N/A	N/A
54.69.232.143	108.134.98.139	1	56	1	56	0	0	0.131102	0	N/A	N/A
56.1.237.36	133.178.226.71	1	1213	1	1213	0	0	0.317784	0	N/A	N/A
56.9.206.203	99.74.26.101	1	87	1	87	0	0	0.229364	0	N/A	N/A
56.12.221.191	215.158.140.64	1	134	1	134	0	0	0.062109	0	N/A	N/A
56.13.192.190	80.41.254.78	1	52	1	52	0	0	0.311268	0	N/A	N/A
56.14.160.209	89.183.104.238	1	80	1	80	0	0	0.087058	0	N/A	N/A
56.19.241.86	215.158.239.217	1	56	1	56	0	0	0.07779	0	N/A	N/A
56.28.175.27	210.229.230.21	1	131	1	131	0	0	0.125997	0	N/A	N/A
56.28.207.191	136.25.189.62	1	56	1	56	0	0	0.263596	0	N/A	N/A
56.28.207.199	136.25.189.36	1	381	1	381	0	0	0.142923	0	N/A	N/A
56.28.207.201	136.25.189.16	1	1081	1	1081	0	0	0.233671	0	N/A	N/A
56.28.207.202	136.25.189.15	1	1389	1	1389	0	0	0.231071	0	N/A	N/A
56.51.205.139	215.158.238.176	1	1085	1	1085	0	0	0.317155	0	N/A	N/A
56.96.128.220	238.118.126.105	1	56	1	56	0	0	0.035068	0	N/A	N/A
56.97.186.7	215.158.239.66	1	56	1	56	0	0	0.204494	0	N/A	N/A
56.114.235.120	97.126.119.133	1	119	1	119	0	0	0.034844	0	N/A	N/A
56.114.235.120	248.225.31.77	1	50	1	50	0	0	0.167422	0	N/A	N/A
56.114.235.120	111.147.147.170	1	56	1	56	0	0	0.30203	0	N/A	N/A
56.121.37.61	235.28.246.17	1	50	0	0	1	50	0.235039	0	N/A	N/A
56.121.46.82	145.46.91.105	1	52	0	0	1	52	0.076667	0	N/A	N/A
56.121.54.227	132.240.168.196	1	50	0	0	1	50	0.255244	0	N/A	N/A
56.148.207.25	221.98.66.162	1	50	1	50	0	0	0.179802	0	N/A	N/A
56.161.218.62	136.25.188.210	1	1341	1	1341	0	0	0.085462	0	N/A	N/A
57.7.1.42	246.253.168.245	1	56	1	56	0	0	0.317038	0	N/A	N/A
57.18.37.141	97.126.26.49	1	86	1	86	0	0	0.119812	0	N/A	N/A
57.31.48.212	133.178.226.61	1	1197	1	1197	0	0	0.092133	0	N/A	N/A
57.31.50.234	136.25.189.14	1	1245	1	1245	0	0	0.257106	0	N/A	N/A
57.31.64.70	136.25.189.59	1	1325	1	1325	0	0	0.230369	0	N/A	N/A
57.31.99.60	136.25.189.29	1	56	1	56	0	0	0.082843	0	N/A	N/A
57.47.143.211	192.64.195.195	1	52	1	52	0	0	0.28005	0	N/A	N/A
57.50.25.229	254.242.184.12	1	614	1	614	0	0	0.190615	0	N/A	N/A
57.64.194.170	139.163.81.173	1	102	1	102	0	0	0.242786	0	N/A	N/A
57.108.219.83	192.64.196.209	1	50	1	50	0	0	0.268969	0	N/A	N/A
57.111.62.48	92.27.194.117	1	50	1	50	0	0	0.266981	0	N/A	N/A
57.114.28.94	92.27.219.229	1	70	1	70	0	0	0.201814	0	N/A	N/A
57.140.175.69	137.21.3.65	1	69	1	69	0	0	0.069679	0	N/A	N/A
57.160.181.214	136.25.188.177	1	1450	1	1450	0	0	0.221077	0	N/A	N/A
57.160.181.216	133.178.226.7	1	56	1	56	0	0	0.02371	0	N/A	N/A
57.160.181.228	133.178.226.31	1	1357	1	1357	0	0	0.243532	0	N/A	N/A
57.160.181.244	136.25.188.221	1	1213	1	1213	0	0	0.186816	0	N/A	N/A
57.199.250.198	136.25.189.46	1	56	1	56	0	0	0.270057	0	N/A	N/A
57.204.105.7	109.222.216.202	1	64	1	64	0	0	0.262903	0	N/A	N/A
57.205.117.173	89.183.104.141	1	273	1	273	0	0	0.188419	0	N/A	N/A
57.210.104.245	215.158.239.35	1	1212	1	1212	0	0	0.299498	0	N/A	N/A
57.210.107.19	215.158.238.120	1	56	1	56	0	0	0.31754	0	N/A	N/A
57.210.107.42	215.158.238.83	1	1341	1	1341	0	0	0.249592	0	N/A	N/A
57.225.219.48	215.158.140.27	1	56	1	56	0	0	0.102475	0	N/A	N/A
57.226.224.40	136.25.189.18	1	1197	1	1197	0	0	0.23487	0	N/A	N/A
57.227.81.11	215.158.239.49	1	1373	1	1373	0	0	0.258053	0	N/A	N/A
57.227.82.191	136.25.188.241	1	1341	1	1341	0	0	0.259819	0	N/A	N/A
57.227.83.198	215.158.238.132	1	1309	1	1309	0	0	0.188904	0	N/A	N/A
57.227.83.228	215.158.239.49	1	1357	1	1357	0	0	0.250424	0	N/A	N/A
57.227.83.247	136.25.188.221	1	1213	1	1213	0	0	0.079666	0	N/A	N/A
57.227.83.250	215.158.238.82	1	56	1	56	0	0	0.062986	0	N/A	N/A
57.227.189.183	215.158.238.133	1	1229	1	1229	0	0	0.297689	0	N/A	N/A
57.235.186.216	101.224.204.141	1	80	1	80	0	0	0.066198	0	N/A	N/A
57.236.82.221	136.25.189.46	1	68	1	68	0	0	0.012238	0	N/A	N/A
57.236.82.233	136.25.188.179	1	1181	1	1181	0	0	0.083845	0	N/A	N/A
57.236.82.233	136.25.188.224	1	1197	1	1197	0	0	0.166303	0	N/A	N/A
57.247.184.199	136.25.188.162	1	1229	1	1229	0	0	0.171497	0	N/A	N/A
57.247.184.208	215.158.238.113	1	1325	1	1325	0	0	0.193964	0	N/A	N/A
57.247.184.230	133.178.226.19	1	1373	1	1373	0	0	0.238407	0	N/A	N/A
57.248.164.187	92.27.219.37	1	56	1	56	0	0	0.113372	0	N/A	N/A
58.8.60.122	97.126.26.70	1	123	1	123	0	0	0.022579	0	N/A	N/A
58.43.175.20	133.178.226.3	1	84	1	84	0	0	0.139689	0	N/A	N/A
58.43.188.9	78.123.16.211	1	50	1	50	0	0	0.28744	0	N/A	N/A
58.43.188.29	80.41.91.123	1	50	1	50	0	0	0.12888	0	N/A	N/A
58.43.188.33	90.240.140.154	1	50	1	50	0	0	0.252543	0	N/A	N/A
58.49.163.186	136.25.189.30	1	56	1	56	0	0	0.024278	0	N/A	N/A
58.134.5.111	129.224.112.252	1	83	1	83	0	0	0.311601	0	N/A	N/A
58.155.217.17	132.168.198.71	1	70	1	70	0	0	0.273273	0	N/A	N/A
58.254.151.241	92.27.219.159	1	56	1	56	0	0	0.162947	0	N/A	N/A
59.49.22.165	92.27.219.28	1	50	1	50	0	0	0.00272	0	N/A	N/A
59.57.106.15	192.67.189.227	1	73	1	73	0	0	0.174834	0	N/A	N/A
59.142.87.224	98.67.140.95	1	75	1	75	0	0	0.007747	0	N/A	N/A
59.144.25.234	218.4.187.87	1	325	1	325	0	0	0.046312	0	N/A	N/A
59.144.168.171	89.183.104.174	1	56	1	56	0	0	0.007299	0	N/A	N/A
59.158.77.28	136.25.188.252	1	56	1	56	0	0	0.013284	0	N/A	N/A
59.158.157.233	136.25.188.43	1	435	1	435	0	0	0.2864	0	N/A	N/A
60.92.18.35	210.221.111.77	1	61	1	61	0	0	0.066538	0	N/A	N/A
60.99.160.252	92.27.219.36	1	597	1	597	0	0	0.208631	0	N/A	N/A
60.108.132.218	139.163.96.94	1	50	1	50	0	0	0.137058	0	N/A	N/A
60.109.221.104	97.183.202.104	1	52	1	52	0	0	0.118444	0	N/A	N/A
60.145.87.183	100.50.206.112	1	64	1	64	0	0	0.265042	0	N/A	N/A
61.34.126.203	215.158.239.5	1	1430	1	1430	0	0	0.203053	0	N/A	N/A
61.34.184.198	133.178.226.28	1	1085	1	1085	0	0	0.20735	0	N/A	N/A
61.35.22.193	136.25.188.47	1	1357	1	1357	0	0	0.059078	0	N/A	N/A
61.35.70.28	215.158.140.231	1	56	1	56	0	0	0.126423	0	N/A	N/A
61.35.70.33	215.158.238.243	1	1094	1	1094	0	0	0.07731	0	N/A	N/A
61.35.70.34	133.178.227.27	1	56	1	56	0	0	0.121868	0	N/A	N/A
61.72.108.192	133.178.227.14	1	56	1	56	0	0	0.162736	0	N/A	N/A
61.72.108.215	133.178.227.16	1	1083	1	1083	0	0	0.098948	0	N/A	N/A
61.127.80.57	111.146.161.81	1	92	1	92	0	0	0.273874	0	N/A	N/A
63.210.214.165	101.70.120.121	1	77	1	77	0	0	0.307944	0	N/A	N/A
64.146.170.191	80.40.55.55	1	181	1	181	0	0	0.022098	0	N/A	N/A
64.152.12.204	215.158.239.87	1	1229	1	1229	0	0	0.101742	0	N/A	N/A
64.214.35.150	92.27.219.128	1	50	1	50	0	0	0.282396	0	N/A	N/A
64.214.44.89	192.64.226.189	1	50	1	50	0	0	0.145683	0	N/A	N/A
64.214.54.15	139.236.199.111	1	135	1	135	0	0	0.045508	0	N/A	N/A
64.214.57.18	92.27.219.222	1	50	1	50	0	0	0.261401	0	N/A	N/A
64.214.57.47	92.27.219.137	1	50	1	50	0	0	0.093958	0	N/A	N/A
64.214.57.96	92.27.27.173	1	50	1	50	0	0	0.009192	0	N/A	N/A
64.214.57.109	89.183.104.236	1	50	1	50	0	0	0.132767	0	N/A	N/A
64.252.189.135	139.163.96.94	1	50	1	50	0	0	0.081825	0	N/A	N/A
65.26.115.180	215.158.239.181	1	64	1	64	0	0	0.267227	0	N/A	N/A
65.27.220.208	215.158.238.143	1	1165	1	1165	0	0	0.007129	0	N/A	N/A
65.27.220.218	215.158.238.99	1	56	1	56	0	0	0.088263	0	N/A	N/A
65.27.228.202	215.158.238.67	1	56	1	56	0	0	0.211568	0	N/A	N/A
65.59.143.86	247.136.211.104	1	58	1	58	0	0	0.185599	0	N/A	N/A
65.63.226.232	92.27.219.229	1	56	1	56	0	0	0.161622	0	N/A	N/A
65.95.70.36	144.75.218.241	1	200	1	200	0	0	0.193046	0	N/A	N/A
65.95.70.36	144.75.218.233	1	200	1	200	0	0	0.247998	0	N/A	N/A
66.8.101.10	92.27.219.177	1	52	1	52	0	0	0.173066	0	N/A	N/A
66.47.74.29	156.190.204.156	1	293	1	293	0	0	0.006267	0	N/A	N/A
66.82.113.130	159.13.150.92	1	56	1	56	0	0	0.286473	0	N/A	N/A
66.90.171.112	218.4.168.98	1	50	1	50	0	0	0.13038	0	N/A	N/A
67.0.40.34	136.25.188.196	1	52	1	52	0	0	0.256592	0	N/A	N/A
67.27.98.225	133.54.28.239	1	79	1	79	0	0	0.172068	0	N/A	N/A
67.174.33.148	136.25.188.45	1	1261	1	1261	0	0	0.025068	0	N/A	N/A
67.174.33.171	139.69.162.57	1	56	0	0	1	56	0.256442	0	N/A	N/A
67.174.33.196	111.151.109.36	1	56	0	0	1	56	0.209597	0	N/A	N/A
67.198.113.139	139.163.96.94	1	50	1	50	0	0	0.261085	0	N/A	N/A
67.207.147.254	92.27.219.16	1	968	1	968	0	0	0.188386	0	N/A	N/A
67.240.58.226	92.27.219.21	1	56	1	56	0	0	0.238732	0	N/A	N/A
68.108.43.142	109.222.250.158	1	73	1	73	0	0	0.289979	0	N/A	N/A
68.124.221.149	136.25.189.82	1	56	1	56	0	0	0.068229	0	N/A	N/A
68.124.221.169	136.25.189.15	1	1213	1	1213	0	0	0.257818	0	N/A	N/A
68.124.221.170	136.25.189.17	1	1357	1	1357	0	0	0.054619	0	N/A	N/A
68.124.221.183	215.158.238.161	1	85	1	85	0	0	0.117706	0	N/A	N/A
68.124.221.183	215.158.239.50	1	1213	1	1213	0	0	0.260078	0	N/A	N/A
68.227.114.13	109.1.0.79	1	56	1	56	0	0	0.137613	0	N/A	N/A
68.231.26.202	215.158.238.243	1	1130	1	1130	0	0	0.284433	0	N/A	N/A
68.231.30.67	97.126.31.80	1	56	1	56	0	0	0.246565	0	N/A	N/A
69.31.238.52	136.25.188.44	1	1341	1	1341	0	0	0.087932	0	N/A	N/A
69.31.238.195	215.158.238.123	1	1357	1	1357	0	0	0.090037	0	N/A	N/A
69.31.238.203	136.25.188.160	1	1197	1	1197	0	0	0.03092	0	N/A	N/A
69.31.238.216	215.158.238.188	1	1091	1	1091	0	0	0.14674	0	N/A	N/A
69.31.239.15	133.178.226.212	1	56	1	56	0	0	0.250281	0	N/A	N/A
69.31.239.87	133.178.227.214	1	111	1	111	0	0	0.207606	0	N/A	N/A
69.128.143.58	159.140.232.210	1	50	0	0	1	50	0.002549	0	N/A	N/A
69.132.46.235	215.158.239.84	1	56	1	56	0	0	0.05092	0	N/A	N/A
69.132.194.93	215.158.239.86	1	1485	1	1485	0	0	0.295746	0	N/A	N/A
69.132.194.95	215.158.239.70	1	1357	1	1357	0	0	0.188025	0	N/A	N/A
69.132.194.168	215.158.238.105	1	1149	1	1149	0	0	0.196959	0	N/A	N/A
69.132.241.233	133.178.227.57	1	1405	1	1405	0	0	0.149425	0	N/A	N/A
69.149.209.38	92.27.219.237	1	56	1	56	0	0	0.04029	0	N/A	N/A
69.150.168.9	215.158.238.241	1	1341	1	1341	0	0	0.161559	0	N/A	N/A
69.150.168.218	133.178.227.57	1	56	1	56	0	0	0.243087	0	N/A	N/A
69.150.168.219	133.178.227.2	1	1165	1	1165	0	0	0.013094	0	N/A	N/A
69.150.168.231	133.178.227.24	1	1105	1	1105	0	0	0.208446	0	N/A	N/A
69.150.168.235	215.158.140.229	1	939	1	939	0	0	0.114228	0	N/A	N/A
69.150.168.244	136.25.188.178	1	56	1	56	0	0	0.001163	0	N/A	N/A
69.150.168.246	136.25.188.44	1	1261	1	1261	0	0	0.165963	0	N/A	N/A
69.150.169.26	215.158.239.71	1	1309	1	1309	0	0	0.185331	0	N/A	N/A
69.150.169.152	215.158.238.82	1	1397	1	1397	0	0	0.284767	0	N/A	N/A
69.150.169.153	136.25.189.57	1	1357	1	1357	0	0	0.136893	0	N/A	N/A
69.150.169.160	215.158.238.104	1	1357	1	1357	0	0	0.237617	0	N/A	N/A
69.150.169.163	133.178.227.40	1	56	1	56	0	0	0.124576	0	N/A	N/A
69.150.169.180	136.25.188.160	1	1197	1	1197	0	0	0.060225	0	N/A	N/A
69.150.169.180	136.25.188.162	1	1373	1	1373	0	0	0.089949	0	N/A	N/A
69.150.169.181	215.158.238.120	1	1197	1	1197	0	0	0.159667	0	N/A	N/A
69.150.169.181	215.158.239.92	1	56	1	56	0	0	0.176617	0	N/A	N/A
69.196.227.88	92.27.219.222	1	52	1	52	0	0	0.10512	0	N/A	N/A
72.13.90.235	92.27.27.159	1	56	1	56	0	0	0.119386	0	N/A	N/A
72.23.148.226	133.178.227.41	1	1102	1	1102	0	0	0.194648	0	N/A	N/A
72.23.148.232	136.25.188.224	1	1165	1	1165	0	0	0.164292	0	N/A	N/A
72.23.148.247	133.178.227.76	1	56	1	56	0	0	0.061675	0	N/A	N/A
72.23.179.39	136.25.188.45	1	1261	1	1261	0	0	0.120289	0	N/A	N/A
72.23.179.41	215.158.238.121	1	56	1	56	0	0	0.060697	0	N/A	N/A
72.23.194.197	136.25.189.28	1	1213	1	1213	0	0	0.318023	0	N/A	N/A
72.23.242.155	136.25.188.209	1	56	1	56	0	0	0.227173	0	N/A	N/A
72.43.45.118	92.27.27.143	1	52	1	52	0	0	0.094213	0	N/A	N/A
72.63.102.180	92.27.27.175	1	58	1	58	0	0	0.260294	0	N/A	N/A
72.195.195.109	159.81.93.219	1	50	1	50	0	0	0.159922	0	N/A	N/A
72.198.78.18	97.149.111.105	1	50	1	50	0	0	0.081335	0	N/A	N/A
73.86.185.107	92.27.219.34	1	323	1	323	0	0	0.039834	0	N/A	N/A
73.100.122.181	80.38.5.200	1	56	1	56	0	0	0.186444	0	N/A	N/A
73.100.130.184	220.55.98.89	1	52	1	52	0	0	0.206957	0	N/A	N/A
73.106.135.194	80.38.16.208	1	50	1	50	0	0	0.283443	0	N/A	N/A
74.1.12.204	144.75.218.235	1	198	1	198	0	0	0.058753	0	N/A	N/A
74.140.178.102	139.163.96.127	1	50	1	50	0	0	0.317843	0	N/A	N/A
74.237.66.158	98.128.139.51	1	52	1	52	0	0	0.216682	0	N/A	N/A
75.62.16.8	145.16.84.86	1	50	1	50	0	0	0.305918	0	N/A	N/A
75.92.56.156	92.27.219.20	1	50	1	50	0	0	0.2884	0	N/A	N/A
75.93.60.242	252.98.80.184	1	56	1	56	0	0	0.163357	0	N/A	N/A
75.94.222.102	192.67.175.66	1	52	1	52	0	0	0.298877	0	N/A	N/A
75.94.239.116	92.27.27.176	1	50	1	50	0	0	0.101303	0	N/A	N/A
75.94.254.111	89.183.104.252	1	56	1	56	0	0	0.076461	0	N/A	N/A
75.148.75.193	192.67.172.77	1	133	1	133	0	0	0.044469	0	N/A	N/A
75.238.224.99	136.25.188.252	1	561	1	561	0	0	0.291878	0	N/A	N/A
76.72.59.43	192.229.221.254	1	56	1	56	0	0	0.080876	0	N/A	N/A
76.100.96.233	133.54.28.216	1	77	1	77	0	0	0.038822	0	N/A	N/A
76.100.108.197	136.25.188.44	1	1357	1	1357	0	0	0.154017	0	N/A	N/A
76.100.108.208	136.25.188.225	1	56	1	56	0	0	0.022261	0	N/A	N/A
76.100.108.223	136.25.188.253	1	1357	1	1357	0	0	0.091068	0	N/A	N/A
76.127.196.215	136.25.188.220	1	56	1	56	0	0	0.211001	0	N/A	N/A
76.186.133.155	139.163.91.81	1	50	1	50	0	0	0.22464	0	N/A	N/A
76.229.19.163	109.222.203.156	1	72	1	72	0	0	0.183767	0	N/A	N/A
77.12.175.79	210.156.156.166	1	53	1	53	0	0	0.006712	0	N/A	N/A
77.21.11.55	102.81.221.105	1	133	1	133	0	0	0.205399	0	N/A	N/A
77.39.56.35	192.64.251.202	1	130	1	130	0	0	0.012964	0	N/A	N/A
77.41.125.7	220.82.46.128	1	129	1	129	0	0	0.20422	0	N/A	N/A
77.147.38.63	80.27.155.66	1	893	1	893	0	0	0.17146	0	N/A	N/A
78.44.14.158	92.27.219.244	1	52	1	52	0	0	0.071024	0	N/A	N/A
78.44.97.48	92.27.27.165	1	52	1	52	0	0	0.300954	0	N/A	N/A
78.44.136.174	91.231.194.215	1	1292	1	1292	0	0	0.241874	0	N/A	N/A
78.45.73.46	159.194.91.13	1	52	1	52	0	0	0.203727	0	N/A	N/A
78.46.58.206	92.27.27.167	1	50	1	50	0	0	0.248205	0	N/A	N/A
78.46.142.27	92.27.219.39	1	56	1	56	0	0	0.221385	0	N/A	N/A
78.46.152.207	92.27.219.169	1	52	1	52	0	0	0.173947	0	N/A	N/A
78.47.55.164	136.129.80.180	1	52	1	52	0	0	0.007882	0	N/A	N/A
78.47.165.57	92.27.219.50	1	50	1	50	0	0	0.007916	0	N/A	N/A
78.47.195.228	80.27.153.32	1	50	1	50	0	0	0.030794	0	N/A	N/A
78.48.47.131	80.27.156.181	1	50	1	50	0	0	0.099954	0	N/A	N/A
78.48.57.186	92.27.219.128	1	56	1	56	0	0	0.222576	0	N/A	N/A
78.49.24.27	92.27.27.171	1	56	1	56	0	0	0.115909	0	N/A	N/A
78.49.154.41	92.27.219.147	1	56	1	56	0	0	0.166914	0	N/A	N/A
78.49.215.233	136.99.206.114	1	56	1	56	0	0	0.184719	0	N/A	N/A
78.51.15.191	92.27.219.191	1	56	1	56	0	0	0.319421	0	N/A	N/A
78.52.107.182	92.27.27.183	1	52	1	52	0	0	0.028993	0	N/A	N/A
78.53.131.215	92.27.219.180	1	52	1	52	0	0	0.261104	0	N/A	N/A
78.55.120.23	92.27.219.234	1	52	1	52	0	0	0.04814	0	N/A	N/A
78.150.130.226	144.64.137.231	1	56	1	56	0	0	0.021132	0	N/A	N/A
79.3.61.185	109.222.240.104	1	76	1	76	0	0	0.303161	0	N/A	N/A
79.29.142.102	139.163.96.101	1	56	1	56	0	0	0.037868	0	N/A	N/A
79.63.42.60	80.27.158.233	1	50	1	50	0	0	0.210411	0	N/A	N/A
79.132.143.92	109.222.204.60	1	69	1	69	0	0	0.023555	0	N/A	N/A
80.14.26.135	200.175.61.161	1	66	1	66	0	0	0.249619	0	N/A	N/A
80.24.37.63	91.231.195.229	1	50	1	50	0	0	0.134683	0	N/A	N/A
80.27.152.97	212.241.174.245	1	50	0	0	1	50	0.047886	0	N/A	N/A
80.27.153.2	239.36.168.170	1	50	0	0	1	50	0.154509	0	N/A	N/A
80.27.153.100	141.61.95.171	1	334	0	0	1	334	0.275471	0	N/A	N/A
80.27.155.29	146.15.20.243	1	50	0	0	1	50	0.037507	0	N/A	N/A
80.27.157.12	224.93.235.34	1	1345	0	0	1	1345	0.113161	0	N/A	N/A
80.27.157.130	100.230.151.163	1	64	0	0	1	64	0.302986	0	N/A	N/A
80.27.157.204	224.93.235.34	1	1345	0	0	1	1345	0.03173	0	N/A	N/A
80.27.157.204	224.93.235.38	1	50	0	0	1	50	0.130818	0	N/A	N/A
80.27.157.204	224.93.235.33	1	1345	0	0	1	1345	0.150939	0	N/A	N/A
80.27.157.204	224.93.235.35	1	64	0	0	1	64	0.277606	0	N/A	N/A
80.27.157.204	224.93.235.37	1	50	0	0	1	50	0.281399	0	N/A	N/A
80.27.158.226	156.148.235.142	1	50	0	0	1	50	0.016836	0	N/A	N/A
80.27.159.59	145.76.225.248	1	321	0	0	1	321	0.194807	0	N/A	N/A
80.27.159.87	137.223.173.174	1	50	0	0	1	50	0.080655	0	N/A	N/A
80.38.0.40	157.134.123.141	1	78	0	0	1	78	0.164391	0	N/A	N/A
80.38.0.51	202.178.8.212	1	64	0	0	1	64	0.161928	0	N/A	N/A
80.38.3.11	199.20.6.105	1	50	0	0	1	50	0.098883	0	N/A	N/A
80.38.3.11	142.239.12.173	1	495	0	0	1	495	0.233471	0	N/A	N/A
80.38.11.223	202.178.8.239	1	64	0	0	1	64	0.241022	0	N/A	N/A
80.38.15.184	199.98.225.234	1	56	0	0	1	56	0.305464	0	N/A	N/A
80.38.16.15	117.154.43.62	1	737	0	0	1	737	0.2297	0	N/A	N/A
80.38.17.47	132.43.156.54	1	766	0	0	1	766	0.096037	0	N/A	N/A
80.38.18.131	106.187.61.186	1	50	0	0	1	50	0.297361	0	N/A	N/A
80.38.21.216	200.164.4.108	1	56	0	0	1	56	0.209124	0	N/A	N/A
80.38.26.152	106.31.90.187	1	68	0	0	1	68	0.268962	0	N/A	N/A
80.38.33.27	91.100.191.45	1	50	0	0	1	50	0.05775	0	N/A	N/A
80.38.33.220	132.43.156.54	1	487	0	0	1	487	0.060533	0	N/A	N/A
80.38.34.85	130.78.214.121	1	50	0	0	1	50	0.141522	0	N/A	N/A
80.38.43.140	217.11.189.9	1	444	0	0	1	444	0.31131	0	N/A	N/A
80.38.55.135	197.32.195.171	1	64	0	0	1	64	0.197897	0	N/A	N/A
80.38.56.151	132.43.156.54	1	371	0	0	1	371	0.295935	0	N/A	N/A
80.38.62.79	199.55.46.156	1	56	0	0	1	56	0.133042	0	N/A	N/A
80.38.62.108	132.43.156.54	1	357	0	0	1	357	0.169672	0	N/A	N/A
80.38.62.152	243.117.116.194	1	50	0	0	1	50	0.278548	0	N/A	N/A
80.38.62.152	243.117.127.113	1	50	0	0	1	50	0.279148	0	N/A	N/A
80.40.3.45	221.102.143.189	1	92	0	0	1	92	0.161879	0	N/A	N/A
80.40.4.214	129.254.75.19	1	56	0	0	1	56	0.307916	0	N/A	N/A
80.40.7.63	195.212.95.196	1	59	0	0	1	59	0.295	0	N/A	N/A
80.40.9.90	125.50.212.165	1	58	0	0	1	58	0.206373	0	N/A	N/A
80.40.10.70	117.211.203.110	1	77	0	0	1	77	0.059661	0	N/A	N/A
80.40.16.228	149.212.48.173	1	50	0	0	1	50	0.190915	0	N/A	N/A
80.40.31.154	116.247.215.210	1	97	0	0	1	97	0.117055	0	N/A	N/A
80.40.33.156	195.32.155.114	1	50	0	0	1	50	0.165787	0	N/A	N/A
80.40.41.27	125.24.121.131	1	58	0	0	1	58	0.240713	0	N/A	N/A
80.40.44.132	205.210.174.212	1	894	0	0	1	894	0.002018	0	N/A	N/A
80.40.50.117	125.32.13.186	1	50	0	0	1	50	0.140204	0	N/A	N/A
80.40.50.127	115.212.190.129	1	138	0	0	1	138	0.23875	0	N/A	N/A
80.40.51.71	139.241.56.102	1	1456	0	0	1	1456	0.247455	0	N/A	N/A
80.40.53.64	115.134.65.146	1	349	0	0	1	349	0.011799	0	N/A	N/A
80.40.56.151	124.144.99.173	1	135	0	0	1	135	0.090263	0	N/A	N/A
80.40.59.227	221.102.143.189	1	141	0	0	1	141	0.072648	0	N/A	N/A
80.40.61.48	132.211.48.38	1	51	0	0	1	51	0.168169	0	N/A	N/A
80.40.122.88	101.224.190.233	1	57	1	57	0	0	0.213293	0	N/A	N/A
80.41.0.50	193.46.99.10	1	50	0	0	1	50	0.314328	0	N/A	N/A
80.41.4.130	106.6.202.165	1	64	0	0	1	64	0.268931	0	N/A	N/A
80.41.4.135	106.6.202.165	1	64	0	0	1	64	0.283469	0	N/A	N/A
80.41.4.145	106.6.202.165	1	64	0	0	1	64	0.20687	0	N/A	N/A
80.41.4.150	106.6.202.165	1	64	0	0	1	64	0.185653	0	N/A	N/A
80.41.4.154	106.6.202.165	1	64	0	0	1	64	0.180593	0	N/A	N/A
80.41.8.174	117.74.169.67	1	368	0	0	1	368	0.205069	0	N/A	N/A
80.41.11.3	238.10.242.230	1	331	0	0	1	331	0.068706	0	N/A	N/A
80.41.14.112	221.102.56.46	1	50	0	0	1	50	0.00568	0	N/A	N/A
80.41.15.24	201.221.212.158	1	135	0	0	1	135	0.248995	0	N/A	N/A
80.41.16.226	113.42.107.194	1	143	0	0	1	143	0.195562	0	N/A	N/A
80.41.17.206	132.7.177.27	1	64	0	0	1	64	0.219276	0	N/A	N/A
80.41.18.10	254.71.164.227	1	52	0	0	1	52	0.040046	0	N/A	N/A
80.41.18.10	128.26.35.150	1	68	0	0	1	68	0.251425	0	N/A	N/A
80.41.19.31	199.34.157.237	1	58	0	0	1	58	0.12838	0	N/A	N/A
80.41.20.208	206.27.97.102	1	52	0	0	1	52	0.289602	0	N/A	N/A
80.41.23.131	202.215.221.91	1	130	0	0	1	130	0.054172	0	N/A	N/A
80.41.24.146	126.198.147.25	1	341	0	0	1	341	0.250174	0	N/A	N/A
80.41.24.239	149.178.83.94	1	149	0	0	1	149	0.297343	0	N/A	N/A
80.41.26.51	137.250.84.182	1	120	0	0	1	120	0.164006	0	N/A	N/A
80.41.32.211	148.155.136.31	1	56	0	0	1	56	0.138383	0	N/A	N/A
80.41.32.211	148.155.136.19	1	56	0	0	1	56	0.228143	0	N/A	N/A
80.41.33.194	159.11.130.29	1	169	0	0	1	169	0.265225	0	N/A	N/A
80.41.35.33	138.79.143.196	1	88	0	0	1	88	0.280344	0	N/A	N/A
80.41.51.34	125.98.146.162	1	102	0	0	1	102	0.077162	0	N/A	N/A
80.41.51.34	206.28.95.205	1	52	0	0	1	52	0.158932	0	N/A	N/A
80.41.51.34	134.53.104.95	1	52	0	0	1	52	0.159718	0	N/A	N/A
80.41.59.177	231.255.222.140	1	50	0	0	1	50	0.200675	0	N/A	N/A
80.41.59.183	199.55.85.240	1	138	0	0	1	138	0.247416	0	N/A	N/A
80.41.104.171	92.27.190.44	1	50	0	0	1	50	0.073896	0	N/A	N/A
80.42.128.224	138.0.22.124	1	50	0	0	1	50	0.270765	0	N/A	N/A
80.42.135.233	223.118.40.104	1	56	0	0	1	56	0.225626	0	N/A	N/A
80.42.140.245	125.7.64.103	1	52	0	0	1	52	0.015618	0	N/A	N/A
80.42.149.110	93.36.40.44	1	52	0	0	1	52	0.136518	0	N/A	N/A
80.42.159.46	123.228.59.190	1	52	0	0	1	52	0.244124	0	N/A	N/A
80.42.159.46	106.209.215.4	1	58	0	0	1	58	0.318725	0	N/A	N/A
80.42.160.210	122.126.18.69	1	66	0	0	1	66	0.178208	0	N/A	N/A
80.42.164.3	199.102.57.179	1	60	0	0	1	60	0.276922	0	N/A	N/A
80.42.165.24	125.9.67.102	1	58	0	0	1	58	0.010642	0	N/A	N/A
80.42.165.24	115.50.58.145	1	52	0	0	1	52	0.046883	0	N/A	N/A
80.42.165.89	144.90.90.65	1	50	0	0	1	50	0.007718	0	N/A	N/A
80.42.168.206	194.210.255.197	1	52	0	0	1	52	0.155879	0	N/A	N/A
80.42.169.232	126.198.149.124	1	50	0	0	1	50	0.110736	0	N/A	N/A
80.42.171.60	142.96.181.48	1	56	0	0	1	56	0.274503	0	N/A	N/A
80.42.174.132	104.50.88.213	1	52	0	0	1	52	0.312267	0	N/A	N/A
80.42.175.248	118.141.40.138	1	58	0	0	1	58	0.005102	0	N/A	N/A
80.42.175.248	123.125.227.160	1	61	0	0	1	61	0.155895	0	N/A	N/A
80.42.175.248	87.9.72.93	1	52	0	0	1	52	0.214744	0	N/A	N/A
80.42.175.248	104.125.215.35	1	52	0	0	1	52	0.263225	0	N/A	N/A
80.42.175.248	113.79.203.253	1	52	0	0	1	52	0.263266	0	N/A	N/A
80.42.175.248	127.13.41.126	1	52	0	0	1	52	0.313943	0	N/A	N/A
80.42.177.90	231.255.222.140	1	50	0	0	1	50	0.239952	0	N/A	N/A
80.42.183.31	125.20.85.151	1	1470	0	0	1	1470	0.193733	0	N/A	N/A
80.42.185.67	134.48.97.57	1	68	0	0	1	68	0.006213	0	N/A	N/A
80.42.189.6	112.226.62.188	1	381	0	0	1	381	0.200616	0	N/A	N/A
80.42.215.104	139.241.56.104	1	1456	0	0	1	1456	0.202617	0	N/A	N/A
80.43.233.211	139.163.111.125	1	56	1	56	0	0	0.094363	0	N/A	N/A
80.47.104.142	133.178.227.135	1	1059	1	1059	0	0	0.229055	0	N/A	N/A
80.47.111.5	133.178.226.31	1	56	1	56	0	0	0.184713	0	N/A	N/A
80.47.111.10	133.178.226.31	1	1149	1	1149	0	0	0.31901	0	N/A	N/A
80.47.111.67	215.158.238.32	1	56	1	56	0	0	0.26662	0	N/A	N/A
80.47.111.75	136.25.188.160	1	1261	1	1261	0	0	0.193162	0	N/A	N/A
80.47.111.87	136.25.188.237	1	1101	1	1101	0	0	0.102086	0	N/A	N/A
80.47.111.90	215.158.238.64	1	1325	1	1325	0	0	0.175131	0	N/A	N/A
80.47.111.107	215.158.238.73	1	1373	1	1373	0	0	0.176847	0	N/A	N/A
80.47.152.228	133.178.227.79	1	1165	1	1165	0	0	0.079409	0	N/A	N/A
80.47.185.152	215.158.238.95	1	1301	1	1301	0	0	0.068868	0	N/A	N/A
80.47.228.215	133.178.226.212	1	56	1	56	0	0	0.088739	0	N/A	N/A
80.47.228.219	215.158.238.65	1	1245	1	1245	0	0	0.230966	0	N/A	N/A
80.47.228.219	215.158.238.148	1	1357	1	1357	0	0	0.305049	0	N/A	N/A
80.56.72.245	215.158.239.85	1	1325	1	1325	0	0	0.153476	0	N/A	N/A
80.56.78.92	159.97.10.228	1	77	0	0	1	77	0.162044	0	N/A	N/A
80.56.78.128	137.178.230.21	1	85	0	0	1	85	0.048211	0	N/A	N/A
80.56.78.128	144.76.43.245	1	110	0	0	1	110	0.098954	0	N/A	N/A
80.56.78.128	144.76.43.242	1	99	0	0	1	99	0.20121	0	N/A	N/A
80.56.78.128	144.82.14.49	1	102	0	0	1	102	0.214065	0	N/A	N/A
80.56.79.22	215.158.239.71	1	56	1	56	0	0	0.005267	0	N/A	N/A
80.56.79.58	215.158.239.86	1	56	1	56	0	0	0.001339	0	N/A	N/A
80.56.79.104	215.158.239.71	1	1361	1	1361	0	0	0.28982	0	N/A	N/A
80.57.138.196	215.158.239.80	1	56	1	56	0	0	0.0825	0	N/A	N/A
80.91.255.177	210.229.230.22	1	50	1	50	0	0	0.020461	0	N/A	N/A
80.92.52.113	210.229.230.18	1	50	1	50	0	0	0.229288	0	N/A	N/A
80.92.242.123	210.229.230.19	1	50	1	50	0	0	0.046159	0	N/A	N/A
80.234.74.173	247.136.150.213	1	50	1	50	0	0	0.054999	0	N/A	N/A
81.112.110.29	92.27.219.228	1	52	1	52	0	0	0.130046	0	N/A	N/A
82.99.227.248	139.163.16.143	1	50	1	50	0	0	0.024174	0	N/A	N/A
82.120.142.76	92.27.219.225	1	1377	1	1377	0	0	0.117474	0	N/A	N/A
82.151.226.232	139.163.96.127	1	50	1	50	0	0	0.311396	0	N/A	N/A
82.165.174.38	92.27.219.22	1	56	1	56	0	0	0.316684	0	N/A	N/A
82.193.206.111	109.222.216.214	1	64	1	64	0	0	0.294598	0	N/A	N/A
82.195.35.160	97.126.119.115	1	56	1	56	0	0	0.296768	0	N/A	N/A
82.225.113.208	139.163.17.164	1	50	1	50	0	0	0.082655	0	N/A	N/A
83.108.66.254	210.229.230.18	1	50	1	50	0	0	0.053499	0	N/A	N/A
83.155.125.5	101.70.127.226	1	116	1	116	0	0	0.086152	0	N/A	N/A
83.251.239.19	215.158.140.74	1	91	1	91	0	0	0.020917	0	N/A	N/A
83.255.183.133	133.178.227.145	1	366	1	366	0	0	0.018172	0	N/A	N/A
84.1.171.148	139.163.96.94	1	50	1	50	0	0	0.140487	0	N/A	N/A
84.11.17.202	136.25.188.198	1	64	1	64	0	0	0.128657	0	N/A	N/A
84.24.22.228	136.25.188.226	1	50	1	50	0	0	0.22032	0	N/A	N/A
84.192.58.171	92.162.253.11	1	56	1	56	0	0	0.178225	0	N/A	N/A
84.246.252.114	109.222.250.132	1	66	1	66	0	0	0.234253	0	N/A	N/A
86.152.78.165	92.27.219.17	1	52	1	52	0	0	0.288014	0	N/A	N/A
86.152.94.4	92.27.219.182	1	52	1	52	0	0	0.070909	0	N/A	N/A
[truncated: 11,174 more rows]
